# Supplementary material for: Diagnostic and prognostic potential of the intra-tumoral microbiota profile in HPV-independent endocervical adenocarcinoma
Source: Front Cell Infect Microbiol. 2024 Aug 16;14:1440017. doi: 10.3389/fcimb.2024.1440017 (PMC11362085; doi:10.3389/fcimb.2024.1440017)
Supplement: Supplementary file 2 [file Table2.xlsx]

## Sheet: Supplementary Table 1
Table S1a: Top 10 Microbial Compositions by Average Abundance at Phylum Level for Each Group.
Phylum	Tumor	Para-tumor	GEA	Para-GEA	CCC	Para-CCC
Proteobacteria	56.65	59.35	55.56	57.85	57.73	60.84
Thermi	24.22	20.12	22.17	18.51	26.27	21.73
Deinococcus-Thermus	11.39	11.66	8.77	8.38	14.01	14.94
Firmicutes	3.14	3.16	5.96	5.82	0.32	0.5
Actinobacteria	2.44	3.51	4.82	6.68	0.05	0.34
Acidobacteria	1.18	1.27	0.99	0.87	1.37	1.66
Bacteroidetes	0.57	0.49	1.13	0.98	0	0
Cyanobacteria	0.21	0.25	0.42	0.5	0	0
Fusobacteria	0.05	0.12	0.11	0.24	0	0
TM7	0.01	0.06	0.02	0.12	0	0
Other	0.14	0.01	0.05	0.05	0.25	0
Table S1b: Top 10 Microbial Compositions by Average Abundance at Genus Level for Each Group.
Genus	Tumor	Para-tumor	GEA	Para-GEA	CCC	Para-CCC
Deinococcus	22.11	19	19.1	16.55	25.12	21.46
Comamonadaceae_Unknown_genus75	20.7	19.47	12.17	15.1	29.23	23.83
Cupriavidus	14.1	16.06	12.35	13.05	15.84	19.08
Meiothermus	13.5	12.77	11.83	10.34	15.16	15.2
Porphyrobacter	7.47	10.31	5.48	6.17	9.46	14.45
Nevskia	3.98	2.92	7.96	5.85	0	0
Acinetobacter	2.23	1.82	4.37	3.38	0.09	0.27
Streptococcus	1.4	1.17	2.76	2.25	0.05	0.09
Sphingomonas	0.7	0.63	1.4	1.27	0	0
Ellin6075_Unknown_genus138	1.18	1.27	0.99	0.87	1.37	1.66
Other	12.63	14.58	21.59	25.17	3.68	3.96

## Sheet: Supplementary Table 2
Table S2a: Microbial Taxa Differing in Relative Abundance Between GEA and CCC Groups at the Phylum Level.
Phylum	log2FC	wilcox.test.p_value	q_value	significance	regulation	mean	mean_GEA	mean_CCC	GEA01	GEA02	GEA03	GEA04	GEA05	GEA06	GEA07	GEA08	GEA09	GEA10	GEA11	GEA12	GEA13	GEA14	GEA15	GEA16	GEA17	GEA18	GEA19	GEA20	GEA21	GEA22	GEA23	GEA24	GEA25	GEA26	GEA27	GEA28	GEA29	GEA30	GEA31	GEA32	GEA33	GEA34	GEA35	GEA36	CCC01	CCC02	CCC03	CCC04	CCC05
p__Actinobacteria	6.57	0.0008	0.0216	yes	up	3.8688	4.8233	0.0508	11.4847	4.50122	13.4888	11.3346	0.656395	16.7969	16.6094	1.52791	8.86068	5.26889	17.0948	15.3757	16.4083	0	1.12908	0.483498	0.313425	0.900925	4.27967	4.1951	0	0	0	0	0.813622	0	6.86563	0.102294	4.95142	0	0	2.72053	2.31705	2.33588	0	2.82082	0	0.45743	0	0	0
p__Firmicutes	4.2	0.002	0.027	yes	up	4.8308	5.9577	0.3233	2.58953	3.555	9.99785	17.2936	1.16838	14.5705	18.2286	2.24153	15.273	6.14061	19.7776	14.2091	16.9251	1.79213	0.610885	21.1411	1.7614	4.59227	2.58283	2.32097	0	0	0	0	24.1752	2.12679	1.27169	6.92353	0	0	0	0.214902	0.713751	0.225578	0.369348	1.68351	2.48678	0	0	0	0
p__Bacteroidetes	Inf	0.0127	0.0857	yes	up	0.9052	1.1315	0	0.636104	1.6398	1.93143	1.74081	0	4.22328	3.89425	0.647356	3.51141	0.821972	3.42311	4.83617	5.80965	0	0	0	0	0.558492	0.653139	2.14421	0	0	0	0	4.09994	0	0	0	0	0	0	0	0	0	0	0.163289	0	0	0	0	0
p__Cyanobacteria	Inf	0.017	0.0918	yes	up	0.333	0.4163	0	1.19229	0.087875	3.48076	0.780487	0	0.827013	2.83832	0.271431	0.510999	0.435161	0.365666	1.28728	1.26395	0	0	0	0	0.211982	0.208905	0.400191	0	0	0	0	0	0	0	0	0	0	0	0	0	0	0	0.822976	0	0	0	0	0
p__Acidobacteria	-0.48	0.0269	0.121	yes	down	1.0655	0.9881	1.375	1.15427	2.68174	0.738671	0.946081	0.276458	0.519264	0.372725	0.935352	0.745958	0	0.46166	0.390186	0.097227	1.85976	2.73845	0.080506	1.39098	0.503458	0.759656	4.92714	1.97774	1.89099	1.20229	2.36914	0.200256	0.900507	0.610615	0.026323	1.18751	0.447359	0.58753	0.482751	0.773523	0.281155	0.367859	0.688263	1.98663	1.77832	1.48664	1.06857	1.73222
Table S2b: Microbial Taxa Differing in Relative Abundance Between GEA and CCC Groups at the Genus Level.
Genus	log2FC	wilcox.test.p_value	q_value	significance	regulation	mean	mean_GEA	mean_CCC	GEA01	GEA02	GEA03	GEA04	GEA05	GEA06	GEA07	GEA08	GEA09	GEA10	GEA11	GEA12	GEA13	GEA14	GEA15	GEA16	GEA17	GEA18	GEA19	GEA20	GEA21	GEA22	GEA23	GEA24	GEA25	GEA26	GEA27	GEA28	GEA29	GEA30	GEA31	GEA32	GEA33	GEA34	GEA35	GEA36	CCC01	CCC02	CCC03	CCC04	CCC05
g__Comamonadaceae_Unknown_genus75	-1.26	0.0016	0.5226	yes	down	15.5829	12.1699	29.2347	9.42298	8.71527	5.91843	4.9785	8.85284	4.77362	2.91424	3.11444	3.68078	0	1.93818	2.63883	1.85449	9.93704	27.5741	20.7201	7.40823	3.92371	5.68338	6.79995	37.8499	27.1365	19.2781	27.1384	3.3765	32.406	8.83373	3.85029	10.8374	30.5676	25.3161	15.828	12.7807	10.916	18.2723	12.8802	8.04794	20.5509	42.813	25.2661	24.3503
g__Streptococcus	5.87	0.0019	0.5226	yes	up	2.2154	2.7575	0.047	1.10271	1.41737	3.69449	6.04744	0.115062	7.17045	8.91427	0.29182	9.1879	0.161872	16.309	8.23733	4.98107	0	0.610885	0	0.468842	0.807164	0.768739	1.07506	0	0	0	0	22.4784	1.71189	1.27169	0	0	0	0	0.214902	0.713751	0.225578	0.369348	0.923399	0	0	0	0	0
g__Enhydrobacter_aerosaccus	Inf	0.0032	0.5226	yes	up	0.0001	0.0001	0	1e-06	1.5e-05	8e-06	0.000171	2.2e-05	4e-05	0.000229	0	3.3e-05	0.000137	2.7e-05	0.000424	0.000343	0.002755	0	0	1.7e-05	0	4e-05	3.4e-05	0.000187	0	0	4e-06	0	0	0	1e-06	1.2e-05	0.000266	2e-06	1.5e-05	2.3e-05	2e-06	1.3e-05	0	0	0	1e-06	0	0
g__Acetobacteraceae_Unknown_genus148	-1.22	0.0047	0.5226	yes	down	1.0426	0.824	1.9171	1.01119	1.0694	0.620189	1.20961	1.78385	0.440071	0	0	0	0	0	0	0	3.21231	2.57836	0.116595	4.3465	0	0	0	2.009	1.89099	1.69748	1.55531	0.995974	0	0.822564	0	0	0	0.568712	1.47473	0	1.80136	0.458707	0	1.67534	2.25888	1.62102	3.5821	1.91404
g__Acinetobacter	5.6	0.0094	0.5226	yes	up	3.5146	4.3707	0.0904	0.777891	2.08192	2.74436	1.67256	0.12124	1.00344	1.9828	3.13611	5.25918	18.7288	12.2649	13.1598	9.39649	0	0	4.14744	0	1.84873	1.5028	1.4286	0	0	0	0.368934	0	0	0	68.4913	0	0.368875	0.600075	0.225803	0	0	0.178717	5.85472	0	0	0	0	0
g__Sphingomonas	Inf	0.0094	0.5226	yes	up	1.1168	1.396	0	5.78681	2.50717	3.26421	3.4288	0	2.02793	2.8277	1.79934	0.809382	1.38257	8.64733	8.77581	5.95094	0	0	0	0	0.744996	0.751399	0.78921	0	0	0	0	0	0	0	0.036357	0	0	0	0.250719	0	0	0	0.474354	0	0	0	0	0
g__Micrococcus	Inf	0.0094	0.5226	yes	up	0.2852	0.3565	0	0.103117	0.063944	0.803864	0.418436	0	1.22197	2.53771	0	1.23029	0.323743	0.282043	0.475328	2.03074	0	0	0	0	0	0.208905	0.540816	0	0	0	0	0	0	0.688834	0	0.950012	0	0	0.27875	0.506306	0.168366	0	0	0	0	0	0	0
g__Unknown_family_Unknown_genus274	Inf	0.0094	0.5226	yes	up	0.4883	0.6104	0	0.700553	0.15888	0.199549	1.23988	0	2.97023	2.01772	0.481694	0	0.196208	3.92683	4.16011	3.09065	0	0	0	0	0.242557	0.317899	0.417276	0	0	0	0	0	0	0.688834	0	0	0	0	0	0.671559	0.281155	0	0.212276	0	0	0	0	0
g__Microbacterium	Inf	0.0094	0.5226	yes	up	0.287	0.3587	0	0.538143	0.280885	1.04253	0.446925	0	0.144351	1.06352	0.734009	0.898033	0.987347	1.91096	2.41949	1.0216	0	0	0.161012	0	0.391352	0	0.225395	0	0	0	0	0	0	0.282599	0.054861	0	0	0	0	0	0	0	0.310249	0	0	0	0	0
g__Paracoccus	Inf	0.0127	0.5432	yes	up	0.7716	0.9645	0	3.80503	2.29533	5.42296	3.29407	0	3.289	2.47091	0.479145	0.874248	0.916572	3.69724	3.775	3.01354	0	0	0	0	0.354663	0.214685	0.17151	0	0	0	0	0	0.371882	0	0	0	0	0	0	0	0	0	0.275958	0	0	0	0	0
g__Corynebacterium	Inf	0.0127	0.5432	yes	up	0.6499	0.8123	0	2.95495	1.43698	1.24264	2.79017	0	2.48806	1.58807	0	3.85087	1.29077	2.02329	2.01014	2.23956	0	0	0	0	0.168159	1.08086	1.35434	0	0	0	0	0.209539	0	1.29945	0	0	0	0	0	0	0	0	1.2165	0	0	0	0	0
g__Balneimonas	-0.82	0.0164	0.556	yes	down	0.7752	0.672	1.1882	2.05719	1.96619	1.82202	1.35858	0.920497	0.557356	0.673333	0	0	0	1.03119	0.881866	0.489964	0	1.12908	0.537169	0	0	0.155234	0	0	0.82751	1.35661	1.18638	0.363378	1.09106	0.285122	1.55995	0	0.594517	0.940884	0.582416	0.407858	0.702888	0.713378	0	0	1.60614	1.14508	1.32375	1.19338
g__Staphylococcus	Inf	0.017	0.556	yes	up	0.4279	0.5349	0	0	0.241655	1.13323	1.76633	0	1.98784	1.92587	1.13924	1.51786	0.593529	0.269673	1.52861	2.08438	0	0	0	0	2.00976	1.72491	0.667641	0	0	0	0	0	0.414909	0	0	0	0	0	0	0	0	0	0.251465	0	0	0	0	0
g__Pseudomonas	Inf	0.017	0.556	yes	up	0.2712	0.339	0	0.068315	0.167903	0.953526	0.477789	0	0.681659	2.228	0.280351	1.40831	0.372095	0.255323	1.4305	1.44068	0	0	0	0	0.674675	0.447536	0.934435	0	0	0	0	0	0	0	0	0	0	0	0	0	0	0	0.38128	0	0	0	0	0
g__Janibacter	Inf	0.0224	0.6054	yes	up	0.9293	1.1616	0	6.38747	2.12703	4.63894	3.41812	0	1.25606	3.75913	0.560702	0	0.165375	8.23466	4.59145	5.60561	0	0	0	0	0.195676	0.238631	0.521759	0	0	0	0	0	0	0	0	0	0	0	0	0	0	0	0.115935	0	0	0	0	0
g__Methylobacterium	Inf	0.0224	0.6054	yes	up	0.3055	0.3819	0	0.670262	0.267547	1.00852	0.371547	0	0.562369	1.06959	0	0.505233	1.56476	1.99657	2.60105	1.48618	0	0	0	0	0.684866	0.10404	0.164939	0	0	0	0	0	0	0	0	0.691856	0	0	0	0	0	0	0	0	0	0	0	0
g__Ellin6075_Unknown_genus138	-0.48	0.0269	0.6054	yes	down	1.0655	0.9881	1.375	1.15427	2.68174	0.738671	0.946081	0.276458	0.519264	0.372725	0.935352	0.745958	0	0.46166	0.390186	0.097227	1.85976	2.73845	0.080506	1.39098	0.503458	0.759656	4.92714	1.97774	1.89099	1.20229	2.36914	0.200256	0.900507	0.610615	0.026323	1.18751	0.447359	0.58753	0.482751	0.773523	0.281155	0.367859	0.688263	1.98663	1.77832	1.48664	1.06857	1.73222
g__Roseomonas	Inf	0.0294	0.6054	yes	up	0.9186	1.1482	0	11.9133	2.05093	0.570301	0	0	0.33682	0.330214	1.43744	0	1.44003	3.2336	5.4908	3.30714	0	0	0	0	9.78075	0.778647	0.128797	0	0	0	0	0	0	0	0	0	0	0	0	0	0	0	0.536404	0	0	0	0	0
g__Neisseria	Inf	0.0294	0.6054	yes	up	0.9507	1.1883	0	0.406024	0.149858	0.072563	6.74424	0	0.921242	1.12728	0	2.48653	0	3.56562	0.984487	1.29939	0	0	0	0	0	0	0.525702	0	0	0	0	23.5785	0	0.814994	0	0	0	0	0	0	0	0	0.103688	0	0	0	0	0
g__Cloacibacterium	Inf	0.0294	0.6054	yes	up	0.1264	0.158	0	0.139208	0.437411	0.39683	0.322285	0	0.622515	0	0.304563	0.683254	0.110717	0.055914	0	1.62316	0	0	0	0	0.418869	0.094131	0.316078	0	0	0	0	0	0	0	0	0	0	0	0	0	0	0	0.163289	0	0	0	0	0
g__Novosphingobium	Inf	0.0294	0.6054	yes	up	0.1309	0.1637	0	0.743733	0.34326	0.897403	0.737753	0	0.607478	0.315791	0.490614	0.333699	0	0.462649	0.135889	0	0	0	0	0	0.209944	0.28322	0.139311	0	0	0	0	0	0	0	0	0	0	0	0	0	0	0	0.191048	0	0	0	0	0
g__Actinomyces	Inf	0.0381	0.6193	yes	up	0.3669	0.4586	0	0.158543	0	1.34015	1.55801	0	3.43235	2.18017	0	0.272437	0	1.2969	1.95037	1.1648	0	0	0	0	0	0.126334	0.141282	0	0	0	0	0.268555	0	2.61908	0	0	0	0	0	0	0	0	0	0	0	0	0	0
g__Haemophilus	Inf	0.0381	0.6193	yes	up	0.3523	0.4404	0	0.203657	0.406028	2.20637	0.979912	0	1.01848	1.91297	0	0.38415	0	1.07919	2.20692	3.15052	0	1.4914	0	0	0	0	0	0	0	0	0	0.472126	0	0.343155	0	0	0	0	0	0	0	0	0	0	0	0	0	0
g__Brevundimonas	Inf	0.0381	0.6193	yes	up	0.189	0.2363	0	1.12849	0.5653	0.242066	0.114551	0.095756	0.173422	0.578444	0	0.084326	3.47218	0	0.087961	0.267732	0	0	0	0	1.60821	0	0	0	0	0	0	0.086866	0	0	0	0	0	0	0	0	0	0	0	0	0	0	0	0
g__Porphyrobacter	-0.79	0.0407	0.6193	yes	down	6.2747	5.4781	9.4611	1.60992	3.17996	1.91045	1.28973	13.982	0.171417	0.31655	0	0.131894	0.128937	0	0.15224	0	18.6864	14.3663	3.53162	16.5701	0	0	0	10.2411	8.13287	8.50585	12.1785	1.62791	10.0009	4.60484	0.270395	6.44872	12.6202	22.1505	3.62686	4.25438	2.18386	14.3361	0	13.9344	7.4448	8.17231	7.07489	7.71236
g__Mycoplasma	-Inf	0.0455	0.6193	yes	down	0.0468	0	0.2342	0	0	0	0	0	0	0	0	0	0	0	0	0	0	0	0	0	0	0	0	0	0	0	0	0	0	0	0	0	0	0	0	0	0	0	0	0	0	0	0	0
Table S2c: Microbial Taxa Differing in Relative Abundance Between Tumor and Para-tumor Groups at the Genus Level
Genus	log2FC	wilcox.test.p_value	q_value	significance	regulation	mean	mean_GEA + CCC	mean_GEA_control + CCC_control	CCC01	CCC02	CCC03	CCC04	CCC05	CCC06	CCC07	CCC08	CCC09	GEA01	GEA02	GEA03	GEA04	GEA05	GEA06	GEA07	GEA08	GEA09	GEA10	GEA11	GEA12	GEA13	GEA14	GEA15	GEA16	GEA17	GEA18	GEA19	GEA20	GEA21	GEA22	GEA23	GEA24	GEA25	GEA26	GEA27	GEA28	GEA29	GEA30	GEA31	GEA32
g__Brachybacterium	-3.95	0.0246	0.5233	yes	down	0.0198	0.0024	0.0371	0	0	0	0	0	0	0	0	0	0	0	0	0	0	0	0	0	0	0	0	0	0	0	0	0	0	0	0.108994	0	0	0	0	0	0	0	0	0	0	0	0	0
g__Enterobacteriaceae_Unknown_genus158	-Inf	0.042	0.5233	yes	down	0.0217	0	0.0433	0	0	0	0	0	0	0	0	0	0	0	0	0	0	0	0	0	0	0	0	0	0	0	0	0	0	0	0	0	0	0	0	0	0	0	0	0	0	0	0	0
g__Aerococcus	-4.06	0.0486	0.5233	yes	down	0.0344	0.0039	0.065	0	0	0	0	0	0	0	0	0	0	0	0	0	0	0	0	0	0	0.175886	0	0	0	0	0	0	0	0	0	0	0	0	0	0	0	0	0	0	0	0	0	0
[truncated: 49 more columns]

## Sheet: Supplementary Table 3
Table S3: The Detailed Genus Composition in Each Sample.
Genus	GEA01	GEA02	GEA03	GEA04	GEA05	GEA06	GEA07	GEA08	GEA09	GEA10	GEA11	GEA12	GEA13	GEA14	GEA15	GEA16	GEA17	GEA18	GEA19	GEA20	GEA21	GEA22	GEA23	GEA24	GEA25	GEA26	GEA27	GEA28	GEA29	GEA30	GEA31	GEA32	GEA33	GEA34	GEA35	GEA36	CCC01	CCC02	CCC03	CCC04	CCC05	CCC06	CCC07	CCC08	CCC09	GEA01_control	GEA02_control	GEA03_control	GEA04_control
g__Deinococcus	5.70303	3.08856	6.52615	5.12866	58.1118	2.47101	3.92917	0	0.676047	0	2.38846	1.67859	1.54892	1.77523	18.6046	12.9744	2.48668	0	0.692773	0	18.9875	32.8289	49.4827	27.1094	6.07199	28.2569	50.6331	0.378292	55.1678	42.3755	34.8169	52.2726	48.2256	59.6572	53.4855	0	0	39.9686	20.5694	29.8179	32.261	16.3168	23.8268	25.6515	37.6601	2.60141	0	7.5891	4.76397
g__Comamonadaceae_Unknown_genus75	9.42298	8.71527	5.91843	4.9785	8.85284	4.77362	2.91424	3.11444	3.68078	0	1.93818	2.63883	1.85449	9.93704	27.5741	20.7201	7.40823	3.92371	5.68338	6.79995	37.8499	27.1365	19.2781	27.1384	3.3765	32.406	8.83373	3.85029	10.8374	30.5676	25.3161	15.828	12.7807	10.916	18.2723	12.8802	8.04794	20.5509	42.813	25.2661	24.3503	46.9653	32.3727	41.4524	21.2939	14.9862	11.4513	0.909698	8.17099
g__Cupriavidus	24.451	36.9391	18.5909	18.8688	7.31379	14.9213	9.48816	14.5247	8.12626	6.11258	2.57302	2.58414	2.25824	0	20.5173	35.3944	0	11.0435	17.051	16.6779	20.2349	17.3034	12.3546	20.0563	3.19481	17.7428	4.36009	18.2617	2.72096	9.89685	10.6696	4.34476	5.55179	5.14253	8.35502	17.0049	0	17.1742	18.0552	22.3825	21.471	16.5584	20.7348	11.2202	14.9696	31.479	30.9821	4.4284	11.9532
g__Meiothermus	10.9021	9.87255	10.4888	8.01439	6.71608	15.7132	7.10909	5.92687	4.87648	1.85977	4.66014	6.00278	2.81861	62.7289	9.26017	0.873072	65.0732	7.47544	14.3649	20.0917	8.68956	8.06822	6.122	8.03698	1.9263	7.10263	18.3285	0.068543	17.9934	3.12563	4.34898	17.9755	20.8746	16.4721	3.46264	8.43142	71.8684	8.76056	6.13694	9.48316	9.36524	7.75806	8.54591	4.60275	9.96319	9.53773	1.71215	0.989086	7.11021
g__Porphyrobacter	1.60992	3.17996	1.91045	1.28973	13.982	0.171417	0.31655	0	0.131894	0.128937	0	0.15224	0	18.6864	14.3663	3.53162	16.5701	0	0	0	10.2411	8.13287	8.50585	12.1785	1.62791	10.0009	4.60484	0.270395	6.44872	12.6202	22.1505	3.62686	4.25438	2.18386	14.3361	0	13.9344	7.4448	8.17231	7.07489	7.71236	8.06128	9.125	15.5336	8.09126	0	0	0.253741	2.82801
g__Nevskia	0.16241	0	0	0.077158	0	0	0	58.5283	30.3601	29.2525	0.251859	0	0.161406	0	0	0	0	45.7719	43.8181	33.0785	0	0	0	0	0	0	0	0	0	0	0	0	0	0	0	45.2327	0	0	0	0	0	0	0	0	0	0	0	0	0
g__Acinetobacter	0.777891	2.08192	2.74436	1.67256	0.12124	1.00344	1.9828	3.13611	5.25918	18.7288	12.2649	13.1598	9.39649	0	0	4.14744	0	1.84873	1.5028	1.4286	0	0	0	0.368934	0	0	0	68.4913	0	0.368875	0.600075	0.225803	0	0	0.178717	5.85472	0	0	0	0	0	0.478513	0	0	0.335314	3.70561	5.2298	0.746399	2.95811
g__Streptococcus	1.10271	1.41737	3.69449	6.04744	0.115062	7.17045	8.91427	0.29182	9.1879	0.161872	16.309	8.23733	4.98107	0	0.610885	0	0.468842	0.807164	0.768739	1.07506	0	0	0	0	22.4784	1.71189	1.27169	0	0	0	0	0.214902	0.713751	0.225578	0.369348	0.923399	0	0	0	0	0	0	0	0	0.422787	2.56866	9.74207	2.12841	4.95756
g__Sphingomonas	5.78681	2.50717	3.26421	3.4288	0	2.02793	2.8277	1.79934	0.809382	1.38257	8.64733	8.77581	5.95094	0	0	0	0	0.744996	0.751399	0.78921	0	0	0	0	0	0	0	0.036357	0	0	0	0.250719	0	0	0	0.474354	0	0	0	0	0	0	0	0	0	0.903008	3.25513	6.12796	2.74453
g__Ellin6075_Unknown_genus138	1.15427	2.68174	0.738671	0.946081	0.276458	0.519264	0.372725	0.935352	0.745958	0	0.46166	0.390186	0.097227	1.85976	2.73845	0.080506	1.39098	0.503458	0.759656	4.92714	1.97774	1.89099	1.20229	2.36914	0.200256	0.900507	0.610615	0.026323	1.18751	0.447359	0.58753	0.482751	0.773523	0.281155	0.367859	0.688263	1.98663	1.77832	1.48664	1.06857	1.73222	1.05652	1.36173	0.586173	1.31793	2.81196	0	0.304489	0.342789
g__Balneimonas	2.05719	1.96619	1.82202	1.35858	0.920497	0.557356	0.673333	0	0	0	1.03119	0.881866	0.489964	0	1.12908	0.537169	0	0	0.155234	0	0	0.82751	1.35661	1.18638	0.363378	1.09106	0.285122	1.55995	0	0.594517	0.940884	0.582416	0.407858	0.702888	0.713378	0	0	1.60614	1.14508	1.32375	1.19338	1.08258	1.87062	0.952992	1.51912	2.01188	2.04175	0	0.389856
g__Roseomonas	11.9133	2.05093	0.570301	0	0	0.33682	0.330214	1.43744	0	1.44003	3.2336	5.4908	3.30714	0	0	0	0	9.78075	0.778647	0.128797	0	0	0	0	0	0	0	0	0	0	0	0	0	0	0	0.536404	0	0	0	0	0	0	0	0	0	0	0	22.8912	0.054171
g__Acetobacteraceae_Unknown_genus148	1.01119	1.0694	0.620189	1.20961	1.78385	0.440071	0	0	0	0	0	0	0	3.21231	2.57836	0.116595	4.3465	0	0	0	2.009	1.89099	1.69748	1.55531	0.995974	0	0.822564	0	0	0	0.568712	1.47473	0	1.80136	0.458707	0	1.67534	2.25888	1.62102	3.5821	1.91404	1.72217	2.16192	0	2.31804	0	0	0	0
g__Janibacter	6.38747	2.12703	4.63894	3.41812	0	1.25606	3.75913	0.560702	0	0.165375	8.23466	4.59145	5.60561	0	0	0	0	0.195676	0.238631	0.521759	0	0	0	0	0	0	0	0	0	0	0	0	0	0	0	0.115935	0	0	0	0	0	0	0	0	0	2.0306	0	12.8956	1.30766
g__Paracoccus	3.80503	2.29533	5.42296	3.29407	0	3.289	2.47091	0.479145	0.874248	0.916572	3.69724	3.775	3.01354	0	0	0	0	0.354663	0.214685	0.17151	0	0	0	0	0	0.371882	0	0	0	0	0	0	0	0	0	0.275958	0	0	0	0	0	0	0	0	0	0.449165	0	11.0106	3.22186
g__Corynebacterium	2.95495	1.43698	1.24264	2.79017	0	2.48806	1.58807	0	3.85087	1.29077	2.02329	2.01014	2.23956	0	0	0	0	0.168159	1.08086	1.35434	0	0	0	0	0.209539	0	1.29945	0	0	0	0	0	0	0	0	1.2165	0	0	0	0	0	0	0	0	0	1.98849	0.589191	3.12227	3.28403
g__Neisseria	0.406024	0.149858	0.072563	6.74424	0	0.921242	1.12728	0	2.48653	0	3.56562	0.984487	1.29939	0	0	0	0	0	0	0.525702	0	0	0	0	23.5785	0	0.814994	0	0	0	0	0	0	0	0	0.103688	0	0	0	0	0	0	0	0	0	1.05741	0.673778	0.108782	1.56031
g__Ralstonia	0	0	0	0.118112	0	0	2.66752	0	0	14.4689	0.646719	0	0.089084	0	0	0	0	5.2537	0.915716	0	0	0	0	0	0	0	0	0	0	0	0	0	2.4366	0	0	0.177168	0	0	0	0	0	0	0	0	0	0	0	0	8.51733
g__Staphylococcus	0	0.241655	1.13323	1.76633	0	1.98784	1.92587	1.13924	1.51786	0.593529	0.269673	1.52861	2.08438	0	0	0	0	2.00976	1.72491	0.667641	0	0	0	0	0	0.414909	0	0	0	0	0	0	0	0	0	0.251465	0	0	0	0	0	0	0	0	0	1.15098	1.16088	0.406487	2.63486
g__Exiguobacterium	0.163699	0.264801	0.084468	0.096745	1.05332	0	0	0	2.21914	0	0.564086	1.13222	0.527801	1.79213	0	21.0426	1.29255	0	0	0	0	0	0	0	0	0	0	1.8882	0	0	0	0	0	0	0	0	1.86421	0	0	0	0	0	0	0	0	1.37089	0.80795	0.026881	0
g__Bartonellaceae_Unknown_genus6	0	0	0.734135	0	0	0	0	0	0	0	0	0.072737	0	0	0	0	0	0	0	0	0	0	0	0	0	0	0	0	0	0	0	0	0	0	0	0	0	0	0	0	0	0	0	0	0	0	0	0	0
g__Lautropia	0	0	0.133788	0.756746	0	0	0	0	0.266671	0	1.04207	0.217647	0.698786	0	0	0	0.274571	0.316955	0	0.155739	0	0	0	0	24.6447	0	0.507164	0	0	0	0	0	0	0	0	0	0	0	0	0	0	0	0	0	0	0	0	0	0
g__Actinomyces	0.158543	0	1.34015	1.55801	0	3.43235	2.18017	0	0.272437	0	1.2969	1.95037	1.1648	0	0	0	0	0	0.126334	0.141282	0	0	0	0	0.268555	0	2.61908	0	0	0	0	0	0	0	0	0	0	0	0	0	0	0	0	0	0	0.236279	2.17592	0.47457	2.24012
g__Micrococcus	0.103117	0.063944	0.803864	0.418436	0	1.22197	2.53771	0	1.23029	0.323743	0.282043	0.475328	2.03074	0	0	0	0	0	0.208905	0.540816	0	0	0	0	0	0	0.688834	0	0.950012	0	0	0.27875	0.506306	0.168366	0	0	0	0	0	0	0	0	0	0	0	0.795396	2.11175	0.963209	0.729537
g__Haemophilus	0.203657	0.406028	2.20637	0.979912	0	1.01848	1.91297	0	0.38415	0	1.07919	2.20692	3.15052	0	1.4914	0	0	0	0	0	0	0	0	0	0.472126	0	0.343155	0	0	0	0	0	0	0	0	0	0	0	0	0	0	0	0	0	0	0.762644	2.73886	1.50687	2.01588
g__Unknown_family_Unknown_genus274	0.700553	0.15888	0.199549	1.23988	0	2.97023	2.01772	0.481694	0	0.196208	3.92683	4.16011	3.09065	0	0	0	0	0.242557	0.317899	0.417276	0	0	0	0	0	0	0.688834	0	0	0	0	0	0.671559	0.281155	0	0.212276	0	0	0	0	0	0	0	0	0	0.526365	0.592108	0	0.817898
g__Microbacterium	0.538143	0.280885	1.04253	0.446925	0	0.144351	1.06352	0.734009	0.898033	0.987347	1.91096	2.41949	1.0216	0	0	0.161012	0	0.391352	0	0.225395	0	0	0	0	0	0	0.282599	0.054861	0	0	0	0	0	0	0	0.310249	0	0	0	0	0	0	0	0	0	0	0	1.92566	0.216685
g__Methylobacterium	0.670262	0.267547	1.00852	0.371547	0	0.562369	1.06959	0	0.505233	1.56476	1.99657	2.60105	1.48618	0	0	0	0	0.684866	0.10404	0.164939	0	0	0	0	0	0	0	0	0.691856	0	0	0	0	0	0	0	0	0	0	0	0	0	0	0	0	0.570813	1.00921	0.158023	0.812126
g__Brevibacillus	0.796581	0.431135	0.861121	1.10515	0	0.486183	0.559466	0.588737	0.32433	0.147156	0.601197	0.754999	0.178648	0	0	0.09855	0	0.209944	0	0.087398	0	0	0	0	0	0	0	5.03533	0	0	0	0	0	0	0	0	0.62257	0	0	0	0	0	0	0	0	6.86848	4.66977	0.370813	0.75085
g__Pseudomonas	0.068315	0.167903	0.953526	0.477789	0	0.681659	2.228	0.280351	1.40831	0.372095	0.255323	1.4305	1.44068	0	0	0	0	0.674675	0.447536	0.934435	0	0	0	0	0	0	0	0	0	0	0	0	0	0	0	0.38128	0	0	0	0	0	0	0	0	0	0	0	0.804182	0.713996
g__Kocuria	0	0.127889	0.4864	0.576314	0	1.20995	0.835784	0	1.36002	0	0.212769	0.163517	0.434885	0	0	0	0	0	0.703507	0.136025	0	0	0	0	0	0	0	0	0	0	0	0	0	0	0	0.333926	0	0	0	0	0	0	0	0	0	0	0	1.03406	0.742858
g__Dietzia	0	0	0.44615	0	0.506582	0	0	0	0	0.24526	0	0	0	0	0	0.322486	0	0	0	0	0	0	0	0	0	0	1.24646	0.047433	3.11335	0	0	0.214902	0.801651	0.225578	0	0	0	0	0	0	0	0	0	0	0	0	0	0	0
g__Burkholderia	0	0	0	0	0	0	0	0	0.149192	0.442169	0.050471	0	0	0	0	0	0	0.373008	0.148628	0.086084	0	0	0	0	0	0	0	0	0	0	0	0	0.594206	0	0	0	0	0	0	0	0	0	0	0	0	0.711177	0	1.04712	0.601657
g__Rothia	0	0	1.2177	0.692052	0	1.0666	2.3616	0.233201	0.967223	0	0.542809	0.336056	1.6131	0	1.12908	0	0	0	0	0	0	0	0	0	0.140577	0	0	0	0	0	0	0	0	0	0	0	0	0	0	0	0	0	0	0	0	0	0	0.559988	1.41822
g__Brevundimonas	1.12849	0.5653	0.242066	0.114551	0.095756	0.173422	0.578444	0	0.084326	3.47218	0	0.087961	0.267732	0	0	0	0	1.60821	0	0	0	0	0	0	0.086866	0	0	0	0	0	0	0	0	0	0	0	0	0	0	0	0	0	0	0	0	0	0	0.026128	2.49321
g__Diaphorobacter	0.064448	0.054137	0.326534	0.18518	0	0.496208	1.51974	1.11248	1.11641	0	0.583878	0.695795	1.77115	0	0	0	0	0	0.156885	0	0	0	0	0	0	0	0	0	0	0	0	0	0	0	0	0	0	0	0	0	0	0	0	0	0	0	0	0	1.05012
g__Comamonas	0	0	0.315196	0.79948	0	0.703713	0.333251	0	1.63102	1.20948	0.337462	0	3.02456	0	0	0	0	0	0.779473	0	0	0	0	0	0	0	0.257367	0	0	0	0	0	0	0	0	0.618865	0	0	0	0	0	0	0	0	0	0	0	1.14485	0.320144
g__Azospirillum	0.324819	10.2189	0.386626	0.268867	0	0	0.114626	0	0.147029	0.250165	0.275115	0.312938	0.353943	0	0	0	0	0	0.10404	0.068341	0	0	0	0	0	0	0	0	0	0	0	0	0	0	0	0	0	0	0	0	0	0	0	0	0	0.423431	0	0	0
g__Prevotella	0.189478	0.087875	0.390027	0	0	0.117285	0.472927	0	0.716408	0.147156	1.25237	2.09133	0.830497	0	0	0	0	0	0	0.252994	0	0	0	0	0	0	0	0	0	0	0	0	0	0	0	0	0	0	0	0	0	0	0	0	0	1.20011	0	0.331621	0.661601
g__Rubrobacter	0	0.060021	0.183676	0	0	0	0	0	0	0	0	0	0	0	0	0	0	0	0	0	0	0	0	0	0	0	0.729205	0	0.888054	0	0	2.22688	1.0091	1.94193	0	0	0	0	0	0	0	0	0	0	0	0	0	0	0
g__Cloacibacterium	0.139208	0.437411	0.39683	0.322285	0	0.622515	0	0.304563	0.683254	0.110717	0.055914	0	1.62316	0	0	0	0	0.418869	0.094131	0.316078	0	0	0	0	0	0	0	0	0	0	0	0	0	0	0	0.163289	0	0	0	0	0	0	0	0	0	0	0.560023	0.361015	0.253096
g__Novosphingobium	0.743733	0.34326	0.897403	0.737753	0	0.607478	0.315791	0.490614	0.333699	0	0.462649	0.135889	0	0	0	0	0	0.209944	0.28322	0.139311	0	0	0	0	0	0	0	0	0	0	0	0	0	0	0	0.191048	0	0	0	0	0	0	0	0	0	0.825808	1.14921	0.094964	0.431595
g__Lactobacillus	0	0.055706	0	2.58006	0	0.519264	0.372725	0	0.36397	0	0	0	0	0	0	0	0	0.112106	0	0	0	0	0	0	0	0	0	0	0	0	0	0	0	0	0	0	0	0	0	0	0	0	0	0	0	0	5.14229	0.043211	0.432927
g__Unknown_family_Unknown_genus123	0	0.041584	2.86965	0.094964	0	0	0.790996	0.271431	0.116038	0.091797	0.167741	0.246968	0.068969	0	0	0	0	0.211982	0.208905	0	0	0	0	0	0	0	0	0	0	0	0	0	0	0	0	0	0	0	0	0	0	0	0	0	0	0	1.09963	0.152747	0.617642
g__Anaerococcus	0	0	0.39683	0.354929	0	0.138337	0.445599	0	0	0.147156	0.260271	0.320832	0.493317	0	0	0	0	0	0	0	0	0	0	0	0	0	0	0	0	0	0	0	0	0	0	0.263712	0	0	0	0	0	0	0	0	0	0	1.2338	0.309262	0.180275
g__Chryseobacterium	0	0.138089	0	0.716386	0	1.4385	1.01418	0	0.361087	0	0.182091	1.12996	0.199722	0	0	0	0	0	0.559008	0	0	0	0	0	0	0	0	0	0	0	0	0	0	0	0	0	0	0	0	0	0	0	0	0	0	0	0	0.086171	0.120331
g__Rhodococcus	0.508497	0	0.330503	0	0	0	0	0	0	0	1.81893	1.69325	0.750512	0	0	0	0	0	0.09248	0.233937	0	0	0	0	0	0	0	0	0	0	0	0	0	0	0	0	0	0	0	0	0	0	0	0	0	0	0	0.442162	0
g__Renibacterium	0	0	0	0	0	0	0	0	0	0	0	0	0	0	0	0	0	0	1.57133	0	0	0	0	0	0	0	0	0	0	0	0	0	0	0	0	0.756028	0	0	0	0	0	0	0	0	0	1.28901	2.66594	0	0
g__Leuconostoc	0	0.322468	1.27326	1.6684	0	1.43249	1.62906	0	0	0	0	0	0	0	0	0	0	0	0	0	0	0	0	0	0	0	0	0	0	0	0	0	0	0	0	0	0	0	0	0	0	0	0	0	0	0	0	0.840107	0.487098
g__Porphyromonas	0.228147	0	0.218256	0	0	0.783908	0.749245	0	0.125407	0.147156	1.26573	0.27516	0.357296	0	0	0	0	0	0	0.262851	0	0	0	0	0.140577	0	0	0	0	0	0	0	0	0	0	0	0	0	0	0	0	0	0	0	0	0.591868	0	0.231884	0.108343
g__Anoxybacillus	0	0	0	0	0	0	0	0.221732	0	0.110717	0	0	7.05683	0	0	0	0	0	0.089177	0	0	0	0	0	0	0	0	0	0	0	0	0	0	0	0	0	0	0	0	0	0	0	0	0	0	0	0	0	0
g__Peptoniphilus	0.217835	0	0.191612	0.429713	0	0.474154	0.195092	0	0.188111	0	0.285506	0.653506	0.310838	0	0	0	0	0	0	0	0	0	0	0	0	0	0	0	0	0	0	0	0	0	0	0.244933	0	0	0	0	0	0	0	0	0	0.46554	0.673778	0.269568	0.294834
g__Capnocytophaga	0	0	0.165535	0.128795	0	0	0	0	1.26128	0	0.299856	0	0.316106	0	0	0	0	0	0	1.23409	0	0	0	0	2.49458	0	0	0	0	0	0	0	0	0	0	0	0	0	0	0	0	0	0	0	0	0	0	0	0.529281
g__Unknown_family_Unknown_genus39	0	0	0.178573	0.405972	0	0	1.28138	0	0.305591	0.343364	0.088077	1.04031	0.652328	0	0	0	0	0	0	0	0	0	0	0	0	0	0	0	0	0	0	0	0	0	0	0	0	0	0	0	0	0	0	0	0	0	1.2338	0.412014	0.314371
g__Granulicatella	0	0	0	0.255216	0	0.945301	0.898031	0	0	0	0.175163	0.529458	0.180564	0	0	0	0	0	0	0	0	0	0	0	0.515228	0	0	0	0	0	0	0	0	0	0	0	0	0	0	0	0	0	0	0	0	0	0.548356	0.080644	0.459124
g__Massilia	0.153387	0.051783	0.279482	0.117518	0	0.304742	0.206479	0	0.277482	0	0	0	0.056516	0	0	0	0	0.472884	0.778647	0.540159	0	0	0	0	0	0	0	0	0	0	0	0	0	0	0	0.526607	0	0	0	0	0	0	0	0	0	0.31114	0	0.149983	0.230894
g__Fusobacterium	0	0	0.257939	0	0	0	0.358301	0	0	0	0.442362	0.222722	0.062263	0	0	0	0	0	0.099086	0.301621	0	0	0	0	0.183678	0	0	0	0	0	0	0	0	0	0	0	0	0	0	0	0	0	0	0	0	0	0	0.037684	0
g__mitochondria_Unknown_genus	0.293884	0	0.684248	0.924714	0	0.106259	1.05137	0	0.093695	0	0	0	0.139853	0	0	0	0	0.428041	0	0	0	0	0	0	0	0	0	0	0	0	0	0	0	0	0	0.081644	0	0	0	0	0	0	0	0	0	0	0	0.046728	0.144309
g__Finegoldia	0.085716	0	0.426876	0.54367	0	0.362883	0.172319	0	0.381988	0.147156	0.268683	0.568928	0.234685	0	0	0	0	0	0	0	0	0	0	0	0	0	0	0	0	0	0	0	0	0	0	0	0	0	0	0	0	0	0	0	0	0.367286	0	0.247962	0.332132
g__Aggregatibacter	0	0	0	0	0	0	0	0	2.02598	0	0	0	0	0	0	0	0	0	0	0	0	0	0	0	4.11254	0	0	0	0	0	0	0	0	0	0	0	0	0	0	0	0	0	0	0	0	0	0	0	0
g__Leptotrichia	0	0	0	0.064694	0	0.289705	0.459263	0	0	0	0.319154	0.245276	0.116384	0	0	0	0	0	0	0.311478	0	0	0	0	0.075593	0	0	0	0	0	0	0	0	0	0	0	0	0	0	0	0	0	0	0	0	0.50765	0.504604	0	0
g__Clostridium_XVIII	0	0	0	0	0	0	0	0	0	2.00693	0	0	0	0	0	0	0	1.28514	0	0	0	0	0	0	0	0	0	0	0	0	0	0	0	0	0	0	0	0	0	0	0	0	0	0	0	0	0	0	1.08298
g__Unknown_family_Unknown_genus221	0	0	0	0	0	0	3.31581	0	0	0	0.554189	0	0	0	0	0	0	0	0	0	0	0	0	0	0	0	0	0	0	0	0	0	0	0	0	0	0	0	0	0	0	0	0	0	0	0	0	0	0
g__Gemella	0	0	0.509076	0.919966	0	0	1.03164	0	0.160003	0	0.335977	0	0	0	0	0	0	0	0	0	0	0	0	0	0	0	0	0	0	0	0	0	0	0	0	0	0	0	0	0	0	0	0	0	0	0	0	0	0.288618
g__Veillonella	0.084427	0	0.494904	0	0	0.462125	1.68295	0	0.131173	0	0.27561	0.119537	0.087169	0	0	0	0	0	0	0	0	0	0	0	0	0	0	0	0	0	0	0	0	0	0	0	0	0	0	0	0	0	0	0	0	0	0	0.629578	0.44758
g__Dysgonomonas	0.079271	0.040014	0.158732	0.165	0	0.391954	0.258098	0.342793	0.152795	0.269786	0	0.332673	0.258632	0	0	0	0	0.139623	0	0	0	0	0	0	0	0	0	0	0	0	0	0	0	0	0	0	0	0	0	0	0	0	0	0	0	0	0	0	0.529281
g__Unknown_family_Unknown_genus2	0	0	0	0	0	0	0.65891	0	0	0	0	0	0	0	0	0	0	0	0	0	0	0	0	0	0	0	0	0	0	0	0	0	0	0	0	0.822976	0	0	0	0	0	0	0	0	0	0	0	0.083157	0.269969
g__Enterobacter	0	0	0	1.3568	0	0	0.743172	0	0.158561	0.231946	0	0	0.392738	0	0	0	0	0	0	0.147197	0	0	0	0	0	0	0	0	0	0	0	0	0	0	0	0	0	0	0	0	0	0	0	0	0	0	0	0.459999	0.044403
g__Aeromonas	0	0	0	0	0	0	0.304404	0.26251	0.487936	0	0	0.393569	0.295511	0	0	0	0	0	0	0.149168	0	0	0	0	0	0	0	0	0	0	0	0	0	0	0	0	0	0	0	0	0	0	0	0	0	0	0	0.055019	0
g__Unknown_family_Unknown_genus116	1.00604	0	0.198415	0.279551	0	0.686671	0.107035	0	0	0	0.109848	0	0.542649	0	0	0	0	0	0	0	0	0	0	0	0	0	0	0	0	0	0	0	0	0	0	0	0	0	0	0	0	0	0	0	0	0	0	0.093959	0.232226
g__Clostridium_sensu_stricto	0	0	0	0.114551	0	0	0	0	0	0	0	0	0	0	0	0	0	0	0	0	0	0	0	0	0	0	0	0	0	0	0	0	0	0	0	0	0	0	0	0	0	0	0	0	0	0	0	2.2098	0.144309
g__Microbispora	0.471761	0	1.27949	0.105054	0	0	1.13563	0	0	0	0.348348	0	0	0	0	0	0	0.145738	0	0	0	0	0	0	0	0	0	0	0	0	0	0	0	0	0	0	0	0	0	0	0	0	0	0	0	0	0	0.341168	0
g__Tepidimonas	0	0	0	0	0	0	0	0.304563	0.270275	0.36789	0	0	0.527801	0	0	0	0	0	0.201474	0	0	0	0	0	0	0	0	0	0	0	0	0	0	0	0	0	0	0	0	0	0	0	0	0	0	0	0	0	0
g__Acidovorax	0	0	0	0.099119	0	0	0	0	0.461269	0	0.116281	0	0.07759	0	0	0	0	0	0	0	0	0	0	0	0	0	0	0	0	0	0	0	0	0	0	0	0	0	0	0	0	0	0	0	0	0	0	0.145461	0.044847
g__Micrococcaceae_Unknown_genus17	0	0	0	0	0	0	0	0	0	0	0	0	0	0	0	0	0.313425	0	0	0	0	0	0	0	0.194951	0	0	0	0	0	0	0	0	0	0	0	0	0.45743	0	0	0	0	0	0	0	0	0	0	0
g__Comamonadaceae_Unknown_genus374	0	0	0	0	0	0	0	0	0	0	0	0	0.496191	0	0	0	0	0	0.193217	0.116969	0	0	0	0	0	0	0	0	0	0	0	0	0	0	0	0	0	0	0	0	0	0	0	0	0	0	0	0	1.38936
g__Ochrobactrum	0	0.154957	0.125285	0.294983	0	0	0	0	0	0.180091	0	0.822662	0.507206	0	0	0	0	0.223193	0	0	0	0	0	0	0	0	0	0	0	0	0	0	0	0	0	0	0	0	0	0	0	0	0	0	0	0	0	0.148476	0
g__Uruburuella	0	0	0.357147	0.120486	0	0.634544	0	0	0.240004	0	0.089066	0.281927	0.094832	0	0	0	0	0	0	0.179396	0	0	0	0	0	0	0	0	0	0	0	0	0	0	0	0.152675	0	0	0	0	0	0	0	0	0	0	0	0.191938	0.144309
g__Pelomonas	0	0.083167	0	0	0	0.198483	0	0	0.8656	0.264881	0	0	0.307964	0	0	0	0	0.112106	0	0.226052	0	0	0	0	0	0	0	0	0	0	0	0	0	0	0	0	0	0	0	0	0	0	0	0	0	0	0	0.234898	0.274409
g__Unknown_family_Unknown_genus73	0	0	0	0	0	0	0	0	0	0	0	0	0	0	0	0	0	0	0	0	0	0	0	0	0	0	0	0	0	0	0	0	0	0	0	0	0	0	0	0	0	0	0	0	0	1.52295	0	0	0
g__Tessaracoccus	0	0	0	0	0	0	0.172319	0	0	0	0	0	0	0	0	0	0	0	0	0.22408	0	0	0	0	0	0	0	0	0	0	0	0	0	0	0	0	0	0	0	0	0	0	0	0	0	0	0.560023	0	0
g__Rhizobium	0	0	0	0	0	0.457112	0.129049	0	0.153516	0	0	0	0	0	0	0	0	0	0	0	0	1.92008	0	0	0	0	0	0	0	0	0	0	0	0	0	0	0	0	0	0	0	0	0	0	0	0	0	0.156766	0
g__Mycobacterium	0	0	0	0.422591	0	1.88759	0	0	0	0	0	0.32196	0	0	0	0	0	0	0	0	0	0	0	0	0	0	0	0	0	0	0	0	0	0	0	0	0	0	0	0	0	0	0	0	0	0	0	0	0
g__Bulleidia	0	0	0	0	0	0	0	0	0	0	0	0	0	0	0	0	0	0	0	0	0	0	0	0	0	0	0	0	0	0	0	0	0	0	0	0	0	0	0	0	0	0	0	0	0	0	0	0	0
g__Achromobacter	0	0	0	0	0	0	0.172319	0	0	0	0.159329	0	0.175774	0	0	0	0	0	0	0	0	0	0	0	0	0	0	0	0	0	0	0	0	0	0	0	0	0	0	0	0	0	0	0	0	0	0	0	0
g__Bradyrhizobium	0	0	0	0	0	1.64701	0.143472	0	0	0	0.201388	0	0.101058	0	0	0	0	0.168159	0	0	0	0	0	0	0	0	0	0	0	0	0	0	0	0	0	0	0	0	0	0	0	0	0	0	0	0	0	0	0.072376
g__Aerococcus	0	0	0	0	0	0	0	0	0	0.175886	0	0	0	0	0	0	0	0	0	0	0	0	0	0	0	0	0	0	0	0	0	0	0	0	0	0	0	0	0	0	0	0	0	0	0	0	0	0	0.631407
g__Rheinheimera	0	0	0	0	0	0	0.214829	0	0	0.533265	0.144485	0.224977	0.120695	0	0	0	0	0.276189	0	0	0	0	0	0	0	0	0	0	0	0	0	0	0	0	0	0	0	0	0	0	0	0	0	0	0	0	0	0	0.461788
g__Hafnia	0	0	0.263608	0	0	0	0	0	0.397844	0	0	0.294895	0	0	0	0	0	0	0	0	0	0	0	0	0	0	0	0	0	0	0	0	0	0	0	0	0	0	0	0	0	0	0	0	0	0	0	0.422315	0
g__Vibrio	0	0.041976	0	0	0	0	0	0	0	0	0	0.350717	0.106806	0	0	0	0	0	0	0	0	0	0	0	0	0	0	0	0	0	0	0	0	0	0	0	0	0	0	0	0	0	0	0	0	0	0	0.220327	0.253096
g__Escherichia/Shigella	0	0	0	0.466512	0	0.289705	0.088816	0	0	0.084089	0	0	0	0	0	0	0	0.378103	0.132114	0	0	0	0	0	0	0	0	0	0	0	0	0	0	0	0	0.19758	0	0	0	0	0	0	0	0	0	0	0.420017	0	0
g__Flavobacterium	0	0	0	0	0	0	0	0	0	0	0.050471	0.060332	1.20599	0	0	0	0	0	0	0.078198	0	0	0	0	0	0	0	0	0	0	0	0	0	0	0	0	0	0	0	0	0	0	0	0	0	0	0	0.23515	0.240663
g__Pseudoalteromonas	0	0	0	0.091403	0	0	0.487351	0.327501	0.141264	0	0.117765	0	0	0	0	0	0	0.112106	0.148628	0	0	0	0	0	0	0	0	0	0	0	0	0	0	0	0	0	0	0	0	0	0	0	0	0	0	0	0	0.221081	0.144309
g__Brevibacterium	0.134052	0	0	0.073004	0	0.166405	0.148786	0	0	0	0	0	0.212174	0	0	0	0	0	0	0	0	0	0	0	0	0	0	0	0	0	0	0	0	0	0	0	0	0	0	0	0	0	0	0	0	0	0	0	0.26464
g__Bacillus	0	0.10239	0.130387	0.449893	0	0	0	0	0.347393	0	0	0.07612	0.417164	0	0	0	0	0	0	0.126826	0	0	0	0	0	0	0	0	0	0	0	0	0	0	0	0	0	0	0	0	0	0	0	0	0	0	0	0.075368	0
g__Pantoea	0	0	0	0	0	0.926254	0	0	0	0.259976	0	0	0	0	0	0	0	0.321031	0	0	0	0	0	0	0	0	0	0	0	0	0	0	0	0	0	0	0	0	0	0	0	0	0	0	0	0	0	0	0.439143
g__Xanthomonas	0	0	0	0	0	0	0.164728	0.304563	0.221265	0.096703	0	0	0	0	0	0	0.373002	0	0	0.084112	0	0	0	0	0	0	0	0	0	0	0	0	0	0	0	0	0	0	0	0	0	0	0	0	0	0	0	0	0.432927
g__Piscicoccus	0	0	0	0	0	0	0	0	0	0	0	0	0	0	0	0	0	0	0	0	0	0	0	0	0	0	0	0	0	0	0	0	0	0	0	0	0	0	0	0	0	0	0	0	0	0	0	0	0
g__Kingella	0	0	0	0	0	0	0.825915	0	0	0	0.051955	0	0	0	0	0	0	0	0	0	0	0	0	0	0	0	0.469316	0	0	0	0	0	0	0	0	0	0	0	0	0	0	0	0	0	0	0	0	0	0.721988
g__Sphingomonadaceae_Unknown_genus49	0	0	0	0	0	1.43349	0	0	0	0	0	0	0	0	0	0	0	0	0	0	0	0	0	0	0	0	0	0	0	0	0	0	0	0	0	0	0	0	0	0	0	0	0	0	0	0	0	0	0
g__Unknown_family_Unknown_genus45	0	0	0.256806	0	0	0	0	0.219183	0	0	0.976759	0	0	0	0	0	0	0	0	0	0	0	0	0	0	0	0	0	0	0	0	0	0	0	0	0.106138	0	0	0	0	0	0	0	0	0	0.23394	0.530855	0	0
g__Neisseriaceae_Unknown_genus41	0	0	0	0	0	0.21352	0	0	0	0	0	0	0.181043	0	0	0	0	0	0	0	0	0	0	0	0	0	0	0	0	0	0	0	0	0	0	0	0	0	0	0	0	0	0	0	0	0	0	0	0
g__Pseudoalteromonadaceae_Unknown_genus12	0	0	0	0	0	0	0	0	0	0	0	0	0	0	0	0	0	0	0	0	0	0	0	0	0	0	0.302784	0	0	0	0	0	0.39731	0	0	0	0	0	0	0	0	0	0	0	0	0.519347	0.449185	0	0
g__Dermabacter	0.228147	0	0	0	0	0	0	0	0	0	0	0	0	0	0	0	0	0	0	0	0	0	0	0	0	0	0	0	0	0	0	0	0	0	0	0	0	0	0	0	0	0	0	0	0	0	0	0	0
g__Citrobacter	0	0.111805	0	0.076565	0	0	0	0	0	0	0	0.086833	0	0	0	0	0	0	0	0	0	0	0	0	0	0	0	0	0	0	0	0	0	0	0	0	0	0	0	0	0	0	0	0	0	0	0	0	0
g__Mycoplasma	0	0	0	0	0	0	0	0	0	0	0	0	0	0	0	0	0	0	0	0	0	0	0	0	0	0	0	0	0	0	0	0	0	0	0	0	0	0	0	0	0	0	0	0	2.1081	0	0	0	0
g__Pseudomonadaceae_Unknown_genus13	0	0	0	0	0	0.175427	0	0	0.250815	0.469498	0	0.10826	0	0	0	0	0	0	0	0.182024	0	0	0	0	0	0	0	0	0	0	0	0	0	0	0	0	0	0	0	0	0	0	0	0	0	0	0	0	0
g__Janthinobacterium	0	0.092582	0.287985	0	0	0.117285	0	0.187325	0	0	0	0.068226	0.762007	0	0	0	0	0	0	0	0	0	0	0	0	0	0	0	0	0	0	0	0	0	0	0.08491	0	0	0	0	0	0	0	0	0	0	0	0	0
g__Ruminococcaceae_Unknown_genus3160	0	0	0	0	0	0	0	0	0	0	0	0	0	0	0	0	0	0	0	0	0	0	0	0	0	0	0	0	0	0	0	0	0	0	0	0	0	0	0	0	0	0	0	0	0	0.479577	0	0	0
g__Serratia	0	0	0	0	0	0	0	0	0	0	0	0.275724	0.355859	0	0	0	0	0	0	0.097255	0	0	0	0	0	0	0	0	0	0	0	0	0	0	0	0	0	0	0	0	0	0	0	0	0	0	0	0.054517	0.468893
g__Phyllobacterium	0.158543	0	0	0	0	0.465132	0	0.467676	0	0.180091	0	0	0	0	0	0	0	0	0.253494	0	0	0	0	0	0	0	0	0	0	0	0	0	0	0	0	0	0	0	0	0	0	0	0	0	0	0	0	0	0.268637
g__Enterobacteriaceae_Unknown_genus158	0	0	0	0	0	0	0	0	0	0	0	0	0	0	0	0	0	0	0	0	0	0	0	0	0	0	0	0	0	0	0	0	0	0	0	0	0	0	0	0	0	0	0	0	0	0	0	0	0
g__Roseococcus	0	0	0	0	0	0	0	0	0	0	0	0	1.89855	0	0	0	0	0	0	0	0	0	0	0	0	0	0	0	0	0	0	0	0	0	0	0	0	0	0	0	0	0	0	0	0	0	0	0	0
g__Blautia	0	0.044722	0	0	0	0	0	0	0	0.552185	0	0	0	0	0	0	0	0	0	0	0	0	0	0	0	0	0	0	0	0	0	0	0	0	0	0	0	0	0	0	0	0	0	0	0	0	0	0.130136	0.090138
g__Altererythrobacter	0	0	0	0	0	0	0	0	0	0.081286	0	0	0.057474	0	0	0	0	0	0	0	0	0	0	0	0	0	0	0	0	0	0	0	0	0	0	0	0	0	0	0	0	0	0	0	0	0	0	0.971751	0
g__Sphingobacterium	0	0	0.257939	0	0	0	0.172319	0	0	0	0.075706	0.099802	0	0	0	0	0	0	0	0	0	0	0	0	0	0	0	0	0	0	0	0	0	0	0	0	0	0	0	0	0	0	0	0	0	0	0	0	0.216685
g__Dorea	0	0	0	0	0	0	0	0	0	0.098104	0	0	0	0	0	0	0	0	0	0	0	0	0	0	0	0	0	0	0	0	0	0	0	0	0	0	0	0	0	0	0	0	0	0	0	0	0	0	0
g__Brachybacterium	0	0	0	0	0	0	0	0	0	0	0	0	0	0	0	0	0	0	0.108994	0	0	0	0	0	0	0	0	0	0	0	0	0	0	0	0	0	0	0	0	0	0	0	0	0	0	0	0	0	0.054171
g__Cellulomonas	0	0.067867	0.116781	0.081313	0	0.207505	0.12829	0	0	0.147156	0	0.059205	0.086211	0	0	0	0	0	0.148628	0.097255	0	0	0	0	0	0	0	0	0	0	0	0	0	0	0	0	0	0	0	0	0	0	0	0	0	0	0	0	0
g__Stenotrophomonas	0	0	0	0	0	0	0	0	0.15784	0	0	0.093036	0.453564	0	0	0	0	0	0	0	0	0	0	0	0	0	0	0	0	0	0	0	0	0	0	0	0	0	0	0	0	0	0	0	0	0	0	0.079639	0.047067
g__Asticcacaulis	0	0	0	0	0	0	0	0	0	0	0	0	0.403754	0	0	0	0	0	0	0	0	0	0	0	0	0	0	0	0	0	0	0	0	0	0	0	0	0	0	0	0	0	0	0	0	0	0	0	0
g__Delftia	0	0	0	0	0	0.181442	0.172319	0	0.113876	0.36789	0	0.066535	0	0	0	0	0	0.168159	0	0.130111	0	0	0	0	0	0	0	0	0	0	0	0	0	0	0	0	0	0	0	0	0	0	0	0	0	0	0	0	0
g__Caulobacter	0	0	0.158732	0	0	0	0	0	0	0.280998	0.075706	0	0.102495	0	0	0	0	0	0	0	0	0	0	0	0	0	0	0	0	0	0	0	0	0	0	0	0	0	0	0	0	0	0	0	0	0	0	0.027384	0.240219
g__Raoultella	0	0	0	0.311601	0	0	0	0	0	0	0	0.250351	0	0	0	0	0	0	0.522676	0	0	0	0	0	0	0	0	0	0	0	0	0	0	0	0	0	0	0	0	0	0	0	0	0	0	0	0	0	0
g__Halomonas	0	0	0	0	0	0	0.466095	0	0	0.427453	0.123208	0	0	0	0	0	0	0	0	0	0	0	0	0	0	0	0	0	0	0	0	0	0	0	0	0	0	0	0	0	0	0	0	0	0	0	0	0.271578	0
g__Kaistobacter	0	0	0	0	0	0.417015	0	0	0	0	0	0	0	0	0	0	0	0	0	0	0	0	0	0	0	0	0	0	0	0	0	0	0	0	0	0	0	0	0	0	0	0	0	0	0	0	0	0	0
g__Propionibacteriaceae_Unknown_genus24	0	0	0	0	0.149813	0	0	0	0	0	0	0	0	0	0	0	0	0	0	0	0	0	0	0	0	0	0	0	0	0	0	0	0	0	0	0	0	0	0	0	0	0	0	0	0	0.254995	0	0	0
g__Klebsiella	0	0	0	0	0	0	0	0	0.100182	0	0	0	0	0	0	0	0	0	0	0	0	0	0	0	0	0	0	0	0	0	0	0	0	0	0	0	0	0	0	0	0	0	0	0	0	0	0.452102	0.205756	0
g__Bifidobacterium	0	0	0	0	0	0	0.157896	0	0	0.561996	0	0	0.07759	0	0	0	0	0	0	0	0	0	0	0	0	0	0	0	0	0	0	0	0	0	0	0	0	0	0	0	0	0	0	0	0	0	0	0	0.185159
g__Blastococcus	0	0	0	0	0	0	0	0	0	1.03079	0	0	0.329996	0	0	0	0	0	0	0	0	0	0	0	0	0	0	0	0	0	0	0	0	0	0	0	0	0	0	0	0	0	0	0	0	0	0	0	0
g__Bacteroides	0	0	0	0	0	0	0.860075	0	0	0	0.067294	0.259936	0.119258	0	0	0	0	0	0	0	0	0	0	0	0	0	0	0	0	0	0	0	0	0	0	0	0	0	0	0	0	0	0	0	0	0	0	0.048487	0
g__Pseudoxanthomonas	0	0	0	0	0	0	0	0	0	0.13244	0	0	0	0	0	0	0	0	0	0.136682	0	0	0	0	0	0	0	0	0	0	0	0	0	0	0	0	0	0	0	0	0	0	0	0	0	0	0	0	0
g__Weeksellaceae_Unknown_genus44	0	0	0	0	0	0	0	0	0	0	0	0	0	0	0	0	0	0	0	0	0	0	0	0	1.46479	0	0	0	0	0	0	0	0	0	0	0	0	0	0	0	0	0	0	0	0	0	0	0	0
g__Rhodobacteraceae_Unknown_genus340	0	0	0	0	0	0	0	0	0	0	0	0	0.314669	0	0	0	0	0	0.298082	0.225395	0	0	0	0	0	0	0	0	0	0	0	0	0	0	0	0	0	0	0	0	0	0	0	0	0	0.608244	0	0	0
g__Peptostreptococcus	0	0	0.092405	0	0	0	0	0	0	0	0.264724	0	0	0	0	0	0	0	0	0	0	0	0	0	0	0	0	0	0	0	0	0	0	0	0	0	0	0	0	0	0	0	0	0	0	0.563795	0	0	0
g__Psychrobacter	0	0.04786	0	0.172123	0	0	0.200406	0	0	0.184295	0	0	0	0	0	0	0	0.139623	0.133766	0	0	0	0	0	0	0	0	0	0	0	0	0	0	0	0	0	0	0	0	0	0	0	0	0	0	0	0	0	0
g__Agrococcus	0	0	0	0	0	1.41545	0	0	0	0	0	0	0	0	0	0	0	0	0	0	0	0	0	0	0	0	0	0	0	0	0	0	0	0	0	0	0	0	0	0	0	0	0	0	0	0	0	0	0
g__Unknown_family_Unknown_genus143	0	0	0.23413	0	0	0	0	0	0	0	0	0	0	0	0	0	0	0	0	0.268765	0	0	0	0	0	0	0	0	0	0	0	0	0	0	0	0	0	0	0	0	0	0	0	0	0	0	0	0	0
g__Comamonadaceae_Unknown_genus283	0.119229	0	0	0.229101	0	0	0	0	0	0	0	0	0	0	0	0	0	0	0	0.241166	0	0	0	0	0	0	0	0	0	0	0	0	0	0	0	0	0	0	0	0	0	0	0	0	0	0	0	0	0
g__Fimbriimonadaceae_Unknown_genus13	0.105695	0.042368	0	0	0	0	0.114626	0	0	0	0.162298	0	0.41429	0	0	0	0	0	0	0	0	0	0	0	0	0	0	0	0	0	0	0	0	0	0	0	0	0	0	0	0	0	0	0	0	0	0	0.150988	0
g__Coprothermobacter	0	0	0	0	0	0	0	0	0	0	0	0	0	0	0	0	0	0	0	0	0	0	0	0	0	0	0	0	0	0	0	0	0	0	0	0	0	0	0	0	0	0	0	0	0	0	0	0	0
g__Enhydrobacter	0.10634	0	0	0	0	0	0	0	0	0	0	0	0	0	0	0	0	0	0	0	0	0	0	0	0	0	0	0	0	0	0	0	0	0	0	0	0	0	0	0	0	0	0	0	0	0	0	0	0
g__Skermanella	0	0	0	0	0	0	0	0	0	0	0	0	0	0	0	0	0	0	0	0	0	0	0	0	0	0	0	0	0	0	0	0	0	0	0	0	0	0	0	0	0	0	0	0	0	0	0	0	0
g__Arthrobacter	0	0	0	0.139479	0	0	0	0	0	0.516448	0	0	0.067532	0	0	0	0	0	0	0	0	0	0	0	0	0	0	0	0	0	0	0	0	0	0	0	0	0	0	0	0	0	0	0	0	0	0	0.32308	0
g__Gardnerella	0	0	0	0	0	0.626525	0	0	0.281806	0	0	0	0	0	0	0	0	0	0	0	0	0	0	0	0	0	0	0	0	0	0	0	0	0	0	0	0	0	0	0	0	0	0	0	0	0	0	0	0
g__Selenomonas	0	0	0	0	0	0	0	0	0	0	0	0	0	0	0	0	0	0	0	0	0	0	0	0	0	0	0	0	0	0	0	0	0	0	0	0	0	0	0	0	0	0	0	0	0	0	0	0	0
g__Agrobacterium	0	0	0.066327	0.086061	0	0	0	0	0.117479	0	0	0.078376	0	0	0	0	0	0	0	0	0	0	0	0	0	0	0	0	0	0	0	0	0	0	0	0	0	0	0	0	0	0	0	0	0	0	0	0.109536	0
g__Wautersiella	0	0	0	0	0	0	0	0	0	0	0	0	0	0	0	0	0	0	0	0	0	0	0	0	0	0	0	0	0	0	0	0	0	0	0	0	0	0	0	0	0	0	0	0	0	0	0	0.051502	0
g__Abiotrophia	0	0	0	0	0	0	0	0	0	0	0	0	0	0	0	0	0	0	0	0	0	0	0	0	1.18164	0	0	0	0	0	0	0	0	0	0	0	0	0	0	0	0	0	0	0	0	0	0	0	0
g__Pedobacter	0	0	0.158732	0.128795	0	0	0	0	0	0	0.067294	0	0.069926	0	0	0	0	0	0	0	0	0	0	0	0	0	0	0	0	0	0	0	0	0	0	0	0	0	0	0	0	0	0	0	0	0	0	0	0
g__Lactococcus	0	0	0	0	0	0	0	0	0	0	0	0.099802	0.117821	0	0	0	0	0	0	0	0	0	0	0	0	0	0	0	0	0	0	0	0	0	0	0	0	0	0	0	0	0	0	0	0	0	0	0	0
g__Marmoricola	0	0	0	0	0	0	0	0	0	0	0	0	0.112553	0	0	0	0	0	0	0	0	0	0	0	0	0	0	0	0	0	0	0	0	0	0	0	0	0	0	0	0	0	0	0	0	0	0	0	0
g__Weeksellaceae_Unknown_genus34	0	0	0	0.128795	0	0.298727	0.210274	0	0	0	0	0.338876	0.165716	0	0	0	0	0	0	0	0	0	0	0	0	0	0	0	0	0	0	0	0	0	0	0	0	0	0	0	0	0	0	0	0	0	0	0.025123	0
g__Planobacterium	0	0	0	0.150756	0	0	0	0	0	0	0.050471	0	0.095311	0	0	0	0	0	0	0	0	0	0	0	0	0	0	0	0	0	0	0	0	0	0	0	0	0	0	0	0	0	0	0	0	0	0	0	0
g__Cardiobacterium	0	0	0	0	0	0	0.447877	0	0	0	0	0	0	0	0	0	0	0	0	0.220795	0	0	0	0	0	0	0	0	0	0	0	0	0	0	0	0	0	0	0	0	0	0	0	0	0	0	0	0	0
g__Cellulosimicrobium	0	0	0	0	0	0	0	0	0	0	0	1.15815	0	0	0	0	0	0	0	0	0	0	0	0	0	0	0	0	0	0	0	0	0	0	0	0	0	0	0	0	0	0	0	0	0	0	0	0	0
g__Streptomyces	0	0	0	0	0	0	0	0	0	0	0	0	0	0	0	0	0	0	0	0	0	0	0	0	0	0	0	0	0	0	0	0	0	0	0	0	0	0	0	0	0	0	0	0	0	0	0	0	0
g__Undibacterium	0	0.04786	0	0	0	0	0	0	0.093695	0	0	0	0	0	0	0	0	0	0	0	0	0	0	0	0	0	0	0	0	0	0	0	0	0	0	0	0	0	0	0	0	0	0	0	0	0	0	0.037684	0.243327
g__Sphingopyxis	0	0	0.91441	0	0	0	0	0	0	0	0	0	0	0	0	0	0	0	0	0	0	0	0	0	0	0	0	0	0	0	0	0	0	0	0	0.208193	0	0	0	0	0	0	0	0	0	0	0	0	0
g__Bergeyella	0	0.883061	0	0	0	0.138337	0	0	0	0	0	0	0	0	0	0	0	0	0	0	0	0	0	0	0	0	0	0	0	0	0	0	0	0	0	0	0	0	0	0	0	0	0	0	0	0	0	0	0.096354
g__Facklamia	0	0	0	0	0	0	0	0	0	0	0	0	0	0	0	0	0	0	0	0	0	0	0	0	0	0	0	0	0	0	0	0	0	0	0	0	0	0	0	0	0	0	0	0	0	0	0	0	0
g__Propionibacterium	0	0.111805	0	0	0	0.104254	0	0	0	0	0	0	0	0	0	0	0	0	0	0.121569	0	0	0	0	0	0	0	0	0	0	0	0	0	0	0	0	0	0	0	0	0	0	0	0	0	0	0	0	0
g__Cystobacter	0	0	0	0	0	0	0	0	0	0	0	0	0	0	0	0	0	0	0	0	0	0	0	0	0	0	0	0	0	0	0	0	0	0	0	0	0	0	0	0	0	0	0	0	0	0	0	0	0
g__Lachnospiraceae_Unknown_genus188	0	0	0	0	0	0	0	0	0	0.824774	0	0	0	0	0	0	0	0	0	0	0	0	0	0	0	0	0	0	0	0	0	0	0	0	0	0	0	0	0	0	0	0	0	0	0	0	0	0	0.092358
g__Enterobacteriaceae_Unknown_genus153	0	0	0	0	0	0	0	0	0	0	0	0	0	0	0	0	0	0	0	0	0	0	0	0	0	0	0	0	0	0	0	0	0	0	0	0	0	0	0	0	0	0	0	0	0	0	0	0	0
g__Actinobaculum	0	0	0	0	0	0	0	0	0	0	0	0	0	0	0	0	0	0	0	0	0	0	0	0	0	0	0	0	0	0	0	0	0	0	0	0	0	0	0	0	0	0	0	0	0	0	0.89837	0	0
g__Gemellaceae_Unknown_genus10	0	0	0	0	0	0	0	0	0	0	0	0	0	0	0	0	0	0	0	0	0	0	0	0	0	0	0	0	0	0	0	0	0	0	0	0	0	0	0	0	0	0	0	0	0	0	0.933372	0	0
g__Aquabacterium	0	0.07336	0	0	0	0	0	0.243395	0	0	0	0	0	0	0	0	0	0	0	0	0	0	0	0	0	0	0	0	0	0	0	0	0	0	0	0.088176	0	0	0	0	0	0	0	0	0	0	0	0	0
g__Eikenella	0	0	0	0	0	0.224546	0	0	0	0	0	0	0	0	0	0	0	0	0	0.282565	0	0	0	0	0	0	0	0	0	0	0	0	0	0	0	0	0	0	0	0	0	0	0	0	0	0	0	0	0
g__Williamsia	0	0	0	0.080126	0	0	0	0	0	0	0.095499	0.196785	0	0	0	0	0	0	0	0	0	0	0	0	0	0	0	0	0	0	0	0	0	0	0	0	0	0	0	0	0	0	0	0	0	0	0	0	0
g__Comamonadaceae_Unknown_genus16	0	0	0	0	0	0	0	0	0	0	0	0	0	0	0	0	0	0	0	0.284536	0	0	0	0	0	0	0	0	0	0	0	0	0	0	0	0	0	0	0	0	0	0	0	0	0	0	0	0	0
g__Atopostipes	0	0	0	0	0	0	0	0	0	0.460388	0	0	0	0	0	0	0	0	0	0	0	0	0	0	0	0	0	0	0	0	0	0	0	0	0	0	0	0	0	0	0	0	0	0	0	0	0	0	0
g__Enterobacteriaceae_Unknown_genus191	0	0	0	0	0	0	0	0	0	0	0	0	0.208343	0	0	0	0	0	0	0	0	0	0	0	0	0	0	0	0	0	0	0	0	0	0	0	0	0	0	0	0	0	0	0	0	0	0	0	0
g__Kluyvera	0	0	0	0	0	0.121295	0.322623	0.172033	0	0	0	0	0	0	0	0	0	0	0	0	0	0	0	0	0	0	0	0	0	0	0	0	0	0	0	0	0	0	0	0	0	0	0	0	0	0	0	0	0
g__Unknown_family_Unknown_genus6	0	0	0	0	0	0	0	0	0.164327	0	0	0	0	0	0	0	0	0	0	0	0	0	0	0	0	0	0	0	0	0	0	0	0	0	0	0	0	0	0	0	0	0	0	0	0	0	0	0	0
g__Modestobacter	0	0	0	0.172123	0	0	0	0	0	0	0	0	0	0	0	0	0	0	0	0	0	0	0	0	0	0	0	0	0	0	0	0	0	0	0	0.088176	0	0	0	0	0	0	0	0	0	0	0	0	0
g__Weissella	0	0	0	0	0	0.247603	0.286945	0	0	0	0	0	0	0	0	0	0	0	0	0	0	0	0	0	0	0	0	0	0	0	0	0	0	0	0	0	0	0	0	0	0	0	0	0	0	0	0	0.062053	0
g__Clostridium_XlVa	0	0.170257	0.099207	0	0	0	0	0	0	0	0	0	0.056995	0	0	0	0	0	0	0	0	0	0	0	0	0	0	0	0	0	0	0	0	0	0	0	0	0	0	0	0	0	0	0	0	0	0	0.025123	0
g__Unknown_family_Unknown_genus32	0	0	0	0	0	0	0.229252	0	0	0	0	0.163517	0	0	0	0	0	0	0	0	0	0	0	0	0	0	0	0	0	0	0	0	0	0	0	0	0	0	0	0	0	0	0	0	0	0	0	0	0
g__Pseudochrobactrum	0	0	0	0	0	0	0	0	0.07856	0	0	0	0	0	0	0	0	0	0	0	0	0	0	0	0	0	0	0	0	0	0	0	0	0	0	0	0	0	0	0	0	0	0	0	0	0	0	0	0
g__Arsenicicoccus	0	0	0.231295	0	0	0	0	0	0	0	0	0	0	0	0	0	0	0	0	0	0	0	0	0	0	0	0	0	0	0	0	0	0	0	0	0	0	0	0	0	0	0	0	0	0	0	0	0.603702	0
g__Gordonia	0	0.091798	0	0.210108	0	0.375915	0	0	0	0	0	0	0	0	0	0	0	0	0	0	0	0	0	0	0	0	0	0	0	0	0	0	0	0	0	0	0	0	0	0	0	0	0	0	0	0	0	0	0
g__Comamonadaceae_Unknown_genus432	0	0	0.181975	0	0	0	0	0	0	0	0	0	0	0	0	0	0	0	0	0	0	0	0	0	0	0	0	0	0	0	0	0	0	0	0	0	0	0	0	0	0	0	0	0	0	0	0	0	0
g__Mesorhizobium	0	0	0	0	0	0	0.3249	0.202617	0	0	0	0	0	0	0	0	0	0	0	0	0	0	0	0	0	0	0	0	0	0	0	0	0	0	0	0	0	0	0	0	0	0	0	0	0	0	0	0.146717	0
g__Methylosinus	0	0	0	0	0	0	0	0	0	0.423249	0	0	0	0	0	0	0	0.125355	0	0	0	0	0	0	0	0	0	0	0	0	0	0	0	0	0	0	0	0	0	0	0	0	0	0	0	0	0	0	0.072376
g__Salinicoccus	0	0	0	0	0	0	0	0	0.1182	0	0	0	0	0	0	0	0	0	0	0	0	0	0	0	0	0	0	0	0	0	0	0	0	0	0	0	0	0	0	0	0	0	0	0	0	0	0	0	0
g__Rubellimicrobium	0	0.095721	0.18651	0.170342	0	0	0	0	0	0	0	0	0.139853	0	0	0	0	0	0	0	0	0	0	0	0	0	0	0	0	0	0	0	0	0	0	0	0	0	0	0	0	0	0	0	0	0	0	0.07763	0
g__Clostridium_XI	0	0	0	0	0	0.120293	0	0	0.240004	0	0	0.068226	0	0	0	0	0	0	0	0	0	0	0	0	0	0	0	0	0	0	0	0	0	0	0	0	0	0	0	0	0	0	0	0	0	0	0	0	0
g__Porphyromonadaceae_Unknown_genus38	0	0	0	0	0	0	0	0	0	0	0	0	0.108721	0	0	0	0	0	0	0	0	0	0	0	0	0	0	0	0	0	0	0	0	0	0	0	0	0	0	0	0	0	0	0	0	0	0	0.274844	0
g__Actinobacillus	0	0	0	0	0	0	0	0	0	0	0.080654	0.141527	0	0	0	0	0	0	0	0	0	0	0	0	0	0	0	0	0	0	0	0	0	0	0	0	0	0	0	0	0	0	0	0	0	0	0	0	0
g__Xanthomonadaceae_Unknown_genus60	0	0.06316	0	0	0	0	0	0	0	0	0	0.13025	0	0	0	0	0	0	0.288174	0	0	0	0	0	0	0	0	0	0	0	0	0	0	0	0	0	0	0	0	0	0	0	0	0	0	0	0	0	0
g__Friedmanniella	0	0	0.059524	0.150756	0	0.202493	0.267967	0	0	0	0	0	0	0	0	0	0	0	0	0	0	0	0	0	0	0	0	0	0	0	0	0	0	0	0	0	0	0	0	0	0	0	0	0	0	0	0	0	0.072376
g__Curtobacterium	0	0	0	0	0	0	0	0	0	0	0	0	0	0	0	0	0	0	0	0	0	0	0	0	0	0	0	0	0	0	0	0	0	0	0	0	0	0	0	0	0	0	0	0	0	0	0	0	0
g__Atopobium	0	0	0	0	0	0.311759	0	0	0	0	0	0	0	0	0	0	0	0	0	0	0	0	0	0	0	0	0	0	0	0	0	0	0	0	0	0	0	0	0	0	0	0	0	0	0	0.31114	0	0	0
g__Shinella	0	0	0	0.099712	0	0	0	0	0	0.114221	0	0	0	0	0	0	0	0	0	0	0	0	0	0	0	0	0	0	0	0	0	0	0	0	0	0	0	0	0	0	0	0	0	0	0	0	0	0	0.280625
g__Bosea	0	0	0	0	0	0.128312	0	0	0	0.117725	0	0	0	0	0	0	0	0	0	0	0	0	0	0	0	0	0	0	0	0	0	0	0	0	0	0	0	0	0	0	0	0	0	0	0	0	0	0.044719	0
g__Xenococcaceae_Unknown_genus39	0	0	0	0	0	0	0	0	0	0	0	0	0	0	0	0	0	0	0	0	0	0	0	0	0	0	0	0	0	0	0	0	0	0	0	0	0	0	0	0	0	0	0	0	0	0	0	0	0
g__Enterococcus	0	0	0.128686	0	0	0	0	0	0	0	0	0	0	0	0	0	0	0	0	0.103826	0	0	0	0	0	0	0	0	0	0	0	0	0	0	0	0	0	0	0	0	0	0	0	0	0	0	0	0.224347	0
g__Luteimonas	0	0	0	0	0	0	0	0	0	0	0	0	0.492359	0	0	0	0	0	0	0	0	0	0	0	0	0	0	0	0	0	0	0	0	0	0	0	0	0	0	0	0	0	0	0	0	0	0	0	0
g__Caldimonas	0	0	0.406467	0	0	0	0	0	0	0	0	0	0	0	0	0	0	0	0	0	0	0	0	0	0	0	0	0	0	0	0	0	0	0	0	0	0	0	0	0	0	0	0	0	0	0	0	0.285647	0
g__Rubrivivax	0	0	0.218256	0	0	0	0	0	0	0	0	0	0.28258	0	0	0	0	0	0	0	0	0	0	0	0	0	0	0	0	0	0	0	0	0	0	0	0	0	0	0	0	0	0	0	0	0	0	0	0
g__Noviherbaspirillum	0	0	0	0	0	0	0	0	0	0	0	0	0	0	0	0	0	0	0	0	0	0	0	0	0	0	0	0	0	0	0	0	0	0	0	0	0	0	0	0	0	0	0	0	0	0	0	0	0
g__Planomicrobium	0	0	0	0	0	0	0	0	0	0.60404	0	0	0	0	0	0	0	0	0	0	0	0	0	0	0	0	0	0	0	0	0	0	0	0	0	0	0	0	0	0	0	0	0	0	0	0	0	0	0
g__Beijerinckiaceae_Unknown_genus45	0	0	0	0.090216	0	0	0	0	0	0	0	0	0	0	0	0	0	0	0	0	0	0	0	0	0	0	0	0.031014	0	0	0	0	0	0	0	0	0	0	0	0	0	0	0	0	0	0	0	0	0
g__Geotoga	0	0	0	0	0	0	0	0.233201	0	0	0	0	0	0	0	0	0	0	0	0	0	0	0	0	0	0	0	0	0	0	0	0	0	0	0	0	0	0	0	0	0	0	0	0	0	0	0	0	0.144309
g__Sphingobium	0	0	0	0	0	0	0	0	0	0	0	0.331546	0	0	0	0	0	0	0	0	0	0	0	0	0	0	0	0	0	0	0	0	0	0	0	0	0	0	0	0	0	0	0	0	0	0	0	0.156515	0
g__Weeksellaceae_Unknown_genus43	0	0	0	0	0	0	0	0	0	0	0.055914	0	0	0	0	0	0	0	0	0	0	0	0	0	0	0	0	0	0	0	0	0	0	0	0	0	0	0	0	0	0	0	0	0	0	0	0	0	0
g__Roseateles	0	0	0	0	0	0	0.080466	0	0	0	0	0	0	0	0	0	0	0	0	0	0	0	0	0	0	0	0	0	0	0	0	0	0	0	0	0	0	0	0	0	0	0	0	0	0	0	0	0	0
g__Leptothrix	0	0	0	0	0	0.407993	0	0	0	0	0	0	0	0	0	0	0	0	0	0	0	0	0	0	0	0	0	0	0	0	0	0	0	0	0	0	0	0	0	0	0	0	0	0	0	0	0	0	0
g__Unknown_family_Unknown_genus12	0	0	0	0	0	0	0	0	0	0	0	0	0.507206	0	0	0	0	0	0	0	0	0	0	0	0	0	0	0	0	0	0	0	0	0	0	0	0	0	0	0	0	0	0	0	0	0	0	0.096974	0
g__Parvimonas	0	0	0.10431	0.118112	0	0	0	0	0	0	0	0	0	0	0	0	0	0	0	0	0	0	0	0	0	0	0	0	0	0	0	0	0	0	0	0	0	0	0	0	0	0	0	0	0	0	0	0	0
g__Frigoribacterium	0	0	0	0	0	0	0	0	0	0	0	0	0	0	0	0	0	0	0	0	0	0	0	0	0	0	0	0	0	0	0	0	0	0	0	0	0	0	0	0	0	0	0	0	0	0	0	0	0
g__Campylobacter	0	0	0	0	0	0	0	0	0	0	0.167741	0	0	0	0	0	0	0	0	0	0	0	0	0	0	0	0	0	0	0	0	0	0	0	0	0	0	0	0	0	0	0	0	0	0	0	0	0	0
g__Phenylobacterium	0	0	0	0	0	0	0	0	0	0	0	0	0	0	0	0	0	0	0	0	0	0	0	0	0	0	0	0	0	0	0	0	0	0	0	0	0	0	0	0	0	0	0	0	0	0	0	0	0
g__Pseudoalteromonadaceae_Unknown_genus4	0	0	0	0	0	0	0	0	0	0.098104	0	0	0	0	0	0	0	0	0	0	0	0	0	0	0	0	0	0	0	0	0	0	0	0	0	0	0	0	0	0	0	0	0	0	0	0	0	0	0.058168
g__Ruminococcus	0	0	0	0	0	0	0	0	0	0	0	0	0.085253	0	0	0	0	0	0	0	0	0	0	0	0	0	0	0	0	0	0	0	0	0	0	0	0	0	0	0	0	0	0	0	0	0	0	0	0
g__Dialister	0	0	0	0	0	0	0	0	0	0	0	0	0	0	0	0	0	0.168159	0	0	0	0	0	0	0	0	0	0	0	0	0	0	0	0	0	0	0	0	0	0	0	0	0	0	0	0.395358	0	0	0
g__Shewanella	0	0.044722	0	0	0	0	0.109312	0	0	0.117725	0	0	0.097227	0	0	0	0	0	0	0	0	0	0	0	0	0	0	0	0	0	0	0	0	0	0	0	0	0	0	0	0	0	0	0	0	0	0	0	0
g__Herbaspirillum	0	0	0	0	0	0	0.186742	0	0	0	0	0.159007	0.205948	0	0	0	0	0	0	0	0	0	0	0	0	0	0	0	0	0	0	0	0	0	0	0	0	0	0	0	0	0	0	0	0	0	0	0	0
g__Staphylococcaceae_Unknown_genus3	0	0	0	0	0	0	0	0	0	0	0	0	0	0	0	0	0	0	0	0	0	0	0	0	0	0	0	0	0	0	0	0	0	0	0	0	0	0	0	0	0	0	0	0	0	0	0	0	0
g__Propionicimonas	0	0.132989	0	0	0	0	0	0	0	0	0	0	0	0	0	0	0	0	0	0.078198	0	0	0	0	0	0	0	0	0	0	0	0	0	0	0	0	0	0	0	0	0	0	0	0	0	0	0	0	0
g__Rickettsia	0	0	0	0	0	0	0	0	0	0	0	0.496191	0	0	0	0	0	0	0	0	0	0	0	0	0	0	0	0	0	0	0	0	0	0	0	0	0	0	0	0	0	0	0	0	0	0	0	0	0
g__Wohlfahrtiimonas	0	0	0	0	0	0	0	0	0	0	0	0	0	0	0	0	0	0	0	0	0	0	0	0	0	0	0	0	0	0	0	0	0	0	0	0	0	0	0	0	0	0	0	0	0	0	0	0	0
g__Unknown_family_Unknown_genus16	0	0	0	0	0	0	0	0	0	0	0	0	0	0	0	0	0	0	0	0	0	0	0	0	0	0	0	0	0	0	0	0	0	0	0	0	0	0	0	0	0	0	0	0	0	0	0	0	0
g__Kytococcus	0	0	0	0	0	0.519264	0	0	0	0	0	0	0	0	0	0	0	0	0	0	0	0	0	0	0	0	0	0	0	0	0	0	0	0	0	0	0	0	0	0	0	0	0	0	0	0	0	0	0
g__Methyloversatilis	0	0	0	0	0	0	0	0	0	0	0	0	0	0	0	0	0	0	0	0	0	0	0	0	0	0	0	0	0	0	0	0	0	0	0	0	0	0	0	0	0	0	0	0	0	0	0	0	0
g__Ethanoligenens	0	0.504494	0	0	0	0	0	0	0	0	0	0	0	0	0	0	0	0	0	0	0	0	0	0	0	0	0	0	0	0	0	0	0	0	0	0	0	0	0	0	0	0	0	0	0	0	0	0	0
g__Lachnospiraceae_Unknown_genus3118	0	0	0	0	0	0	0	0	0	0	0	0	0	0	0	0	0	0	0	0	0	0	0	0	0	0	0	0	0	0	0	0	0	0	0	0	0	0	0	0	0	0	0	0	0	0	0	0	0.369431
g__Rummeliibacillus	0	0	0	0	0	0	0	0	0	0	0	0	0	0	0	0	0	0	0	0	0	0	0	0	0	0	0	0	0	0	0	0	0	0	0	0	0	0	0	0	0	0	0	0	0	0	0	0	0
g__Vampirovibrio	0	0	0	0	0	0	0	0	0	0	0	0	0	0	0	0	0	0	0	0	0	0	0	0	0	0	0	0	0	0	0	0	0	0	0	0	0	0	0	0	0	0	0	0	0	0	0	0	0
g__Lysinibacillus	0.138564	0	0	0.348993	0	0	0	0	0	0	0	0	0	0	0	0	0	0	0	0	0	0	0	0	0	0	0	0	0	0	0	0	0	0	0	0	0	0	0	0	0	0	0	0	0	0	0	0	0
g__Leucobacter	0	0	0	0	0	0	0	0	0	0	0	0	0	0	0	0	0	0	0	0	0	0	0	0	0	0	0	0	0	0	0	0	0	0	0	0	0	0	0	0	0	0	0	0	0	0	0	0	0
g__Treponema	0	0	0	0	0	0	0	0	0	0	0	0.072737	0	0	0	0	0	0	0	0	0	0	0	0	0	0	0	0	0	0	0	0	0	0	0	0	0	0	0	0	0	0	0	0	0	0	0	0	0
g__Nocardioides	0	0	0	0	0	0	0	0	0	0	0.054429	0	0	0	0	0	0	0	0	0	0	0	0	0	0	0	0	0	0	0	0	0	0	0	0	0	0	0	0	0	0	0	0	0	0	0	0	0	0
g__Hydrogenophaga	0	0	0	0	0	0	0	0	0	0	0	0	0	0	0	0	0	0	0	0	0	0	0	0	0	0	0	0	0	0	0	0	0	0	0	0	0	0	0	0	0	0	0	0	0	0	0	0	0
g__Comamonadaceae_Unknown_genus367	0	0	0	0	0	0	0	0	0	0	0	0	0.054121	0	0	0	0	0	0	0.315421	0	0	0	0	0	0	0	0	0	0	0	0	0	0	0	0	0	0	0	0	0	0	0	0	0	0	0	0	0
g__Unknown_family_Unknown_genus9	0	0	0	0	0	0	0	0.140175	0	0	0	0	0	0	0	0	0	0	0.096608	0	0	0	0	0	0	0	0	0	0	0	0	0	0	0	0	0	0	0	0	0	0	0	0	0	0	0	0	0	0
g__Erwinia	0	0	0	0	0	0	0	0	0	0.0939	0	0	0	0	0	0	0	0	0	0	0	0	0	0	0	0	0	0	0	0	0	0	0	0	0	0	0	0	0	0	0	0	0	0	0	0	0	0	0
g__Microlunatus	0	0	0	0	0	0	0.272522	0	0	0	0	0	0	0	0	0	0	0	0	0	0	0	0	0	0	0	0	0	0	0	0	0	0	0	0	0	0	0	0	0	0	0	0	0	0	0	0	0	0
g__Variovorax	0	0.087875	0	0	0	0	0	0	0	0	0	0	0.146079	0	0	0	0	0	0	0	0	0	0	0	0	0	0	0	0	0	0	0	0	0	0	0	0	0	0	0	0	0	0	0	0	0	0	0.088432	0
g__Olsenella	0	0	0	0	0	0	0	0	0	0	0	0	0	0	0	0	0	0	0	0	0	0	0	0	0	0	0	0	0	0	0	0	0	0	0	0	0	0	0	0	0	0	0	0	0	0	0	0	0
g__Faecalibacterium	0	0	0	0	0	0	0.114626	0	0	0.110717	0	0	0	0	0	0	0	0	0	0	0	0	0	0	0	0	0	0	0	0	0	0	0	0	0	0	0	0	0	0	0	0	0	0	0	0	0	0	0
g__Frankia	0	0	0	0	0	0	0	0	0	0	0	0	0	0	0	0	0	0	0	0	0	0	0	0	0	0	0	0	0	0	0	0	0	0	0	0	0	0	0	0	0	0	0	0	0	0	0	0	0
g__Aurantimonas	0	0	0	0	0	0	0	0	0	0	0	0.116154	0	0	0	0	0	0	0	0	0	0	0	0	0	0	0	0	0	0	0	0	0	0	0	0	0	0	0	0	0	0	0	0	0	0	0	0	0
g__Collinsella	0	0	0	0	0	0	0	0	0	0	0.218212	0	0	0	0	0	0	0	0	0	0	0	0	0	0	0	0	0	0	0	0	0	0	0	0	0	0	0	0	0	0	0	0	0	0	0	0	0	0
g__Croceicoccus	0	0	0	0	0	0	0	0	0	0.110717	0	0	0.197806	0	0	0	0	0	0	0	0	0	0	0	0	0	0	0	0	0	0	0	0	0	0	0	0	0	0	0	0	0	0	0	0	0	0	0	0
g__Hymenobacter	0	0	0	0	0	0	0	0	0	0	0	0	0	0	0	0	0	0	0	0	0	0	0	0	0	0	0	0	0	0	0	0	0	0	0	0	0	0	0	0	0	0	0	0	0	0	0	0	0
g__Naxibacter	0	0	0	0	0	0	0	0	0	0	0	0	0	0	0	0	0	0	0	0	0	0	0	0	0	0	0	0	0	0	0	0	0	0	0	0	0	0	0	0	0	0	0	0	0	0	0	0	0
g__Xenococcaceae_Unknown_genus84	0	0	0	0	0	0	0	0	0	0	0	0	0	0	0	0	0	0	0	0	0	0	0	0	0	0	0	0	0	0	0	0	0	0	0	0	0	0	0	0	0	0	0	0	0	0	0	0	0
g__1-68	0	0	0	0	0	0	0	0	0	0	0	0	0	0	0	0	0	0	0	0	0	0	0	0	0	0	0	0	0	0	0	0	0	0	0	0	0	0	0	0	0	0	0	0	0	0	0	0	0
g__Unknown_family_Unknown_genus19	0.186255	0	0	0	0	0	0	0	0	0	0	0	0	0	0	0	0	0	0	0	0	0	0	0	0	0	0	0	0	0	0	0	0	0	0	0	0	0	0	0	0	0	0	0	0	0	0	0	0
g__Enterobacteriaceae_Unknown_genus167	0	0	0	0.386979	0	0	0	0	0	0	0	0	0	0	0	0	0	0	0	0	0	0	0	0	0	0	0	0	0	0	0	0	0	0	0	0	0	0	0	0	0	0	0	0	0	0	0	0	0
g__Paenibacillus	0	0	0	0.386979	0	0	0	0	0	0	0	0	0	0	0	0	0	0	0	0	0	0	0	0	0	0	0	0	0	0	0	0	0	0	0	0	0	0	0	0	0	0	0	0	0	0	0	0	0
g__Johnsonella	0	0	0	0	0	0	0	0	0	0	0	0	0	0	0	0	0	0	0	0	0	0	0	0	0	0	0	0	0	0	0	0	0	0	0	0	0	0	0	0	0	0	0	0	0	0	0	0	0
g__Aeromicrobium	0	0	0	0	0	0.16039	0	0	0	0	0	0	0.222711	0	0	0	0	0	0	0	0	0	0	0	0	0	0	0	0	0	0	0	0	0	0	0	0	0	0	0	0	0	0	0	0	0	0	0	0
g__Alkanindiges	0	0	0	0	0	0	0	0	0.170093	0	0	0	0	0	0	0	0	0	0	0	0	0	0	0	0	0	0	0	0	0	0	0	0	0	0	0	0	0	0	0	0	0	0	0	0	0	0	0	0.116335
g__Plantibacter	0	0	0	0	0	0	0	0	0	0	0	0	0	0	0	0	0	0	0	0.374563	0	0	0	0	0	0	0	0	0	0	0	0	0	0	0	0	0	0	0	0	0	0	0	0	0	0	0	0	0
g__Weeksellaceae_Unknown_genus3	0	0	0	0	0	0	0	0	0	0	0	0	0.217443	0	0	0	0	0	0	0	0	0	0	0	0	0	0	0	0	0	0	0	0	0	0	0	0	0	0	0	0	0	0	0	0	0	0	0	0
g__Denitrobacter	0	0	0	0.172123	0	0	0	0	0	0	0	0	0	0	0	0	0	0	0	0	0	0	0	0	0	0	0	0	0	0	0	0	0	0	0	0	0	0	0	0	0	0	0	0	0	0	0	0	0
g__Xenococcaceae_Unknown_genus93	0	0	0	0	0	0	0	0	0	0	0	0	0	0	0	0	0	0	0	0	0	0	0	0	0	0	0	0	0	0	0	0	0	0	0	0	0	0	0	0	0	0	0	0	0	0	0	0	0
g__Planococcus	0	0	0	0	0	0	0	0	0	0	0	0	0	0	0	0	0	0	0	0	0	0	0	0	0	0	0	0	0	0	0	0	0	0	0	0	0	0	0	0	0	0	0	0	0	0	0	0.358503	0
g__Comamonadaceae_Unknown_genus344	0	0	0	0	0	0	0	0	0	0	0	0	0	0	0	0	0	0	0	0	0	0	0	0	0	0	0	0	0	0	0	0	0	0	0	0	0	0	0	0	0	0	0	0	0	0	0	0	0
g__Proteus	0	0	0	0	0	0	0	0	0	0	0	0	0	0	0	0	0	0	0	0	0	0	0	0	0	0	0	0	0	0	0	0	0	0	0	0	0	0	0	0	0	0	0	0	0	0	0	0.051753	0
g__Alcaligenes	0	0	0	0	0	0	0.07667	0	0	0	0	0	0.277311	0	0	0	0	0	0	0	0	0	0	0	0	0	0	0	0	0	0	0	0	0	0	0	0	0	0	0	0	0	0	0	0	0	0	0	0
g__Zhihengliuella	0	0	0	0	0	0	0	0	0	0	0	0	0	0	0	0	0	0	0	0	0	0	0	0	0	0	0	0	0	0	0	0	0	0	0	0	0	0	0	0	0	0	0	0	0	0	0	0	0
g__Methylobacillus	0	0	0	0	0	0	0	0	0	0	0	0	0	0	0	0	0	0	0	0	0	0	0	0	0	0	0	0	0	0	0	0	0	0	0	0	0	0	0	0	0	0	0	0	0	0	0	0	0
g__Cedecea	0	0	0	0	0	0	0	0	0	0	0	0	0	0	0	0	0	0	0	0	0	0	0	0	0	0	0	0	0	0	0	0	0	0	0	0	0	0	0	0	0	0	0	0	0	0	0	0	0
g__Anaerostipes	0	0	0	0	0	0	0	0	0	0	0	0	0	0	0	0	0	0	0	0	0	0	0	0	0	0	0	0	0	0	0	0	0	0	0	0	0	0	0	0	0	0	0	0	0	0	0	0	0
g__Solobacterium	0	0	0	0	0	0	0	0	0	0	0.167741	0	0	0	0	0	0	0	0	0	0	0	0	0	0	0	0	0	0	0	0	0	0	0	0	0	0	0	0	0	0	0	0	0	0	0	0	0	0.072376
g__Thermus	0	0	0.079366	0	0	0	0	0	0	0	0	0	0	0	0	0	0	0	0.096608	0	0	0	0	0	0	0	0	0	0	0	0	0	0	0	0	0	0	0	0	0	0	0	0	0	0	0	0	0	0
g__Unknown_family_Unknown_genus50	0	0	0	0	0	0	0	0	0	0	0	0	0	0	0	0	0	0	0	0	0	0	0	0	0	0	0	0	0	0	0	0	0	0	0	0	0	0	0	0	0	0	0	0	0	0	0	0.107777	0
g__Xenococcaceae_Unknown_genus97	0	0	0	0	0	0	0	0	0	0	0	0	0	0	0	0	0	0	0	0	0	0	0	0	0	0	0	0	0	0	0	0	0	0	0	0	0	0	0	0	0	0	0	0	0	0	0	0	0
g__Pseudonocardia	0	0	0	0	0	0	0	0	0	0	0	0	0	0	0	0	0	0	0	0	0	0	0	0	0	0	0	0	0	0	0	0	0	0	0	0	0	0	0	0	0	0	0	0	0	0	0	0	0
g__Cytophagaceae_Unknown_genus191	0	0	0	0	0	0.303739	0	0	0	0	0	0	0	0	0	0	0	0	0	0	0	0	0	0	0	0	0	0	0	0	0	0	0	0	0	0	0	0	0	0	0	0	0	0	0	0	0	0	0
g__Ensifer	0	0	0	0.249281	0	0	0	0	0	0	0.054429	0	0	0	0	0	0	0	0	0	0	0	0	0	0	0	0	0	0	0	0	0	0	0	0	0	0	0	0	0	0	0	0	0	0	0	0	0	0
g__Rhizobiaceae_Unknown_genus46	0	0	0	0	0	0	0	0	0	0	0	0	0	0	0	0	0	0	0	0	0	0	0	0	0	0	0	0	0	0	0	0	0	0	0	0	0	0	0	0	0	0	0	0	0	0	0	0	0
g__Alicycliphilus	0	0	0	0	0	0	0	0	0	0	0	0	0	0	0	0	0	0	0	0	0	0	0	0	0	0	0	0	0	0	0	0	0	0	0	0	0	0	0	0	0	0	0	0	0	0	0	0	0
g__Barnesiella	0	0	0.086169	0	0	0	0	0	0	0	0	0	0	0	0	0	0	0	0	0	0	0	0	0	0	0	0	0	0	0	0	0	0	0	0	0	0	0	0	0	0	0	0	0	0	0	0	0.032408	0
g__Unknown_family_Unknown_genus43	0	0	0	0	0	0	0	0	0	0	0	0	0	0	0	0	0	0	0	0	0	0	0	0	0	0	0	0	0	0	0	0	0	0	0	0	0	0	0	0	0	0	0	0	0	0	0	0	0
g__Sandaracinobacter	0	0	0	0	0	0	0	0	0	0	0	0	0.245222	0	0	0	0	0	0	0	0	0	0	0	0	0	0	0	0	0	0	0	0	0	0	0	0	0	0	0	0	0	0	0	0	0	0	0.043211	0
g__Emticicia	0	0	0	0	0	0	0	0	0	0	0	0	0	0	0	0	0	0	0	0	0	0	0	0	0	0	0	0	0	0	0	0	0	0	0	0	0	0	0	0	0	0	0	0	0	0	0	0	0
g__Actinomycetaceae_Unknown_genus3	0	0	0	0	0	0	0	0	0	0	0	0	0.283538	0	0	0	0	0	0	0	0	0	0	0	0	0	0	0	0	0	0	0	0	0	0	0	0	0	0	0	0	0	0	0	0	0	0	0	0
g__Eubacterium	0	0	0	0	0	0	0	0	0	0	0	0	0	0	0	0	0	0	0	0	0	0	0	0	0	0	0	0	0	0	0	0	0	0	0	0	0	0	0	0	0	0	0	0	0	0	0	0	0
g__Caldilineaceae_Unknown_genus18	0	0	0	0	0	0	0	0	0	0	0	0	0	0	0	0	0	0	0	0	0	0	0	0	0	0	0	0	0	0	0	0	0	0	0	0	0	0	0	0	0	0	0	0	0	0	0	0	0
g__Polynucleobacter	0	0	0	0	0	0	0	0	0.268112	0	0	0	0	0	0	0	0	0	0	0	0	0	0	0	0	0	0	0	0	0	0	0	0	0	0	0	0	0	0	0	0	0	0	0	0	0	0	0	0
g__Gemmiger	0	0	0	0	0	0	0	0	0	0	0	0	0	0	0	0	0	0	0	0	0	0	0	0	0	0	0	0	0	0	0	0	0	0	0	0	0	0	0	0	0	0	0	0	0	0	0	0	0
g__Rhodobacteraceae_Unknown_genus232	0	0.044722	0	0	0	0	0.078948	0	0	0	0	0	0	0	0	0	0	0	0	0	0	0	0	0	0	0	0	0	0	0	0	0	0	0	0	0	0	0	0	0	0	0	0	0	0	0	0	0	0
g__Spirosoma	0	0	0	0	0	0	0	0	0	0	0	0.248095	0	0	0	0	0	0	0	0	0	0	0	0	0	0	0	0	0	0	0	0	0	0	0	0	0	0	0	0	0	0	0	0	0	0	0	0	0
g__Hyphomicrobium	0	0	0	0	0	0	0	0	0	0	0	0	0	0	0	0	0	0	0	0	0	0	0	0	0	0	0	0	0	0	0	0	0	0	0	0	0	0	0	0	0	0	0	0	0	0	0	0	0
g__Craurococcus	0	0	0	0	0	0	0	0	0	0	0	0	0	0	0	0	0	0	0	0	0	0	0	0	0	0	0	0	0	0	0	0	0	0	0	0	0	0	0	0	0	0	0	0	0	0	0	0	0
g__Pseudomonadaceae_Unknown_genus37	0	0	0	0	0	0	0	0	0	0	0	0	0	0	0	0	0	0	0	0	0	0	0	0	0	0	0	0	0	0	0	0	0	0	0	0	0	0	0	0	0	0	0	0	0	0	0	0	0
g__Lachnospiraceae_Unknown_genus1890	0	0	0	0	0	0	0	0	0	0	0	0	0	0	0	0	0	0	0	0	0	0	0	0	0	0	0	0	0	0	0	0	0	0	0	0	0	0	0	0	0	0	0	0	0	0	0	0.242435	0
g__Alloiococcus	0	0	0.238098	0	0	0	0	0	0	0	0	0	0	0	0	0	0	0	0	0	0	0	0	0	0	0	0	0	0	0	0	0	0	0	0	0	0	0	0	0	0	0	0	0	0	0	0	0	0
g__Petrobacter	0	0	0	0	0	0.230561	0	0	0	0	0	0	0	0	0	0	0	0	0	0	0	0	0	0	0	0	0	0	0	0	0	0	0	0	0	0	0	0	0	0	0	0	0	0	0	0	0	0	0
g__Unknown_family_Unknown_genus20	0	0	0	0	0	0	0	0	0	0	0	0	0	0	0	0	0	0	0	0	0	0	0	0	0	0	0	0	0	0	0	0	0	0	0	0	0	0	0	0	0	0	0	0	0	0	0	0.11456	0
g__Unknown_family_Unknown_genus71	0	0.223609	0	0	0	0	0	0	0	0	0	0	0	0	0	0	0	0	0	0	0	0	0	0	0	0	0	0	0	0	0	0	0	0	0	0	0	0	0	0	0	0	0	0	0	0	0	0	0
g__Turicibacter	0	0	0	0	0	0.223544	0	0	0	0	0	0	0	0	0	0	0	0	0	0	0	0	0	0	0	0	0	0	0	0	0	0	0	0	0	0	0	0	0	0	0	0	0	0	0	0	0	0	0
g__Devosia	0	0	0	0	0	0	0	0	0	0	0	0	0.161406	0	0	0	0	0	0	0	0	0	0	0	0	0	0	0	0	0	0	0	0	0	0	0	0	0	0	0	0	0	0	0	0	0	0	0	0
g__Rhodospirillaceae_Unknown_genus512	0	0	0	0	0	0	0	0	0	0.165375	0.054429	0	0	0	0	0	0	0	0	0	0	0	0	0	0	0	0	0	0	0	0	0	0	0	0	0	0	0	0	0	0	0	0	0	0	0	0	0	0
g__Subdoligranulum	0	0	0	0	0	0	0	0	0	0	0	0	0	0	0	0	0	0	0	0	0	0	0	0	0	0	0	0	0	0	0	0	0	0	0	0	0	0	0	0	0	0	0	0	0	0	0	0	0.216685
g__Martelella	0	0	0	0	0	0	0	0	0	0	0	0	0	0	0	0	0	0	0	0	0	0	0	0	0	0	0	0	0	0	0	0	0	0	0	0	0	0	0	0	0	0	0	0	0	0	0	0	0
g__Roseovarius	0	0	0	0	0	0	0.114626	0	0	0	0	0	0	0	0	0	0	0	0	0	0	0	0	0	0	0	0	0	0	0	0	0	0	0	0	0	0	0	0	0	0	0	0	0	0	0	0	0	0
g__Actinomycetaceae_Unknown_genus22	0	0	0	0	0	0	0	0	0	0	0	0	0	0	0	0	0	0	0	0	0	0	0	0	0	0	0	0	0	0	0	0	0	0	0	0	0	0	0	0	0	0	0	0	0	0	0	0	0
g__Dyadobacter	0	0	0	0	0	0	0	0	0.211175	0	0	0	0	0	0	0	0	0	0	0	0	0	0	0	0	0	0	0	0	0	0	0	0	0	0	0	0	0	0	0	0	0	0	0	0	0	0	0	0
g__Ureaplasma	0	0	0	0	0	0	0	0	0	0	0	0	0.209779	0	0	0	0	0	0	0	0	0	0	0	0	0	0	0	0	0	0	0	0	0	0	0	0	0	0	0	0	0	0	0	0	0	0	0	0
g__Lachnoanaerobaculum	0	0	0	0	0	0	0	0	0	0	0	0	0	0	0	0	0	0	0	0	0	0	0	0	0	0	0	0	0	0	0	0	0	0	0	0	0	0	0	0	0	0	0	0	0	0	0	0	0
g__Unknown_family_Unknown_genus56	0	0	0	0	0	0	0	0	0	0	0	0	0	0	0	0	0	0	0	0	0	0	0	0	0	0	0	0	0	0	0	0	0	0	0	0	0	0	0	0	0	0	0	0	0	0	0	0	0
g__Azospira	0	0	0	0	0	0	0	0	0	0	0	0	0	0	0	0	0	0	0	0	0	0	0	0	0	0	0	0	0	0	0	0	0	0	0	0	0	0	0	0	0	0	0	0	0	0	0	0	0
g__Methylocystaceae_Unknown_genus57	0	0	0	0	0	0	0.137399	0	0	0	0	0.065407	0	0	0	0	0	0	0	0	0	0	0	0	0	0	0	0	0	0	0	0	0	0	0	0	0	0	0	0	0	0	0	0	0	0	0	0	0
g__Unknown_family_Unknown_genus218	0	0	0	0	0	0	0	0	0	0	0	0	0	0	0	0	0	0	0	0	0	0	0	0	0	0	0	0	0	0	0	0	0	0	0	0	0	0	0	0	0	0	0	0	0	0	0	0	0
g__Comamonadaceae_Unknown_genus83	0	0	0	0	0	0	0	0	0	0	0	0	0	0	0	0	0	0	0	0	0	0	0	0	0	0	0	0	0	0	0	0	0	0	0	0	0	0	0	0	0	0	0	0	0	0	0	0	0
g__Gluconacetobacter	0	0	0	0	0	0	0	0	0	0	0	0	0	0	0	0	0	0	0	0	0	0	0	0	0	0	0	0	0	0	0	0	0	0	0	0	0	0	0	0	0	0	0	0	0	0	0	0	0
g__Unknown_family_Unknown_genus11	0	0	0	0	0	0	0	0	0	0	0	0	0	0	0	0	0	0	0	0	0	0	0	0	0	0	0	0	0	0	0	0	0	0	0	0	0	0	0	0	0	0	0	0	0	0	0	0	0
g__WAL_1855D	0	0	0	0	0	0	0	0	0	0	0	0	0.054121	0	0	0	0	0	0	0.131425	0	0	0	0	0	0	0	0	0	0	0	0	0	0	0	0	0	0	0	0	0	0	0	0	0	0	0	0	0
g__Unknown_family_Unknown_genus34	0	0	0.183676	0	0	0	0	0	0	0	0	0	0	0	0	0	0	0	0	0	0	0	0	0	0	0	0	0	0	0	0	0	0	0	0	0	0	0	0	0	0	0	0	0	0	0	0	0	0
g__Unknown_family_Unknown_genus35	0	0.046291	0	0	0	0	0	0	0	0	0	0	0	0	0	0	0	0	0	0.131425	0	0	0	0	0	0	0	0	0	0	0	0	0	0	0	0	0	0	0	0	0	0	0	0	0	0	0	0	0
g__Arcicella	0	0	0	0	0	0	0	0	0	0	0	0	0	0	0	0	0	0	0	0	0	0	0	0	0	0	0	0	0	0	0	0	0	0	0	0	0	0	0	0	0	0	0	0	0	0	0	0	0
g__Marinomonas	0	0	0	0	0	0	0	0	0	0	0	0	0	0	0	0	0	0	0	0	0	0	0	0	0	0	0	0	0	0	0	0	0	0	0	0	0	0	0	0	0	0	0	0	0	0	0	0	0.173171
g__Schwartzia	0	0	0	0	0	0	0	0	0	0	0	0	0	0	0	0	0	0	0	0	0	0	0	0	0	0	0	0	0	0	0	0	0	0	0	0	0	0	0	0	0	0	0	0	0	0	0	0	0
g__Enterobacteriaceae_Unknown_genus16	0	0	0	0	0	0	0	0	0	0	0	0	0	0	0	0	0	0	0	0	0	0	0	0	0	0	0	0	0	0	0	0	0	0	0	0	0	0	0	0	0	0	0	0	0	0	0	0	0
g__Dyella	0	0	0	0	0	0	0.166246	0	0	0	0	0	0	0	0	0	0	0	0	0	0	0	0	0	0	0	0	0	0	0	0	0	0	0	0	0	0	0	0	0	0	0	0	0	0	0	0	0	0
g__Marinococcus	0	0	0	0	0	0	0	0	0	0	0	0	0	0	0	0	0	0	0	0	0	0	0	0	0	0	0	0	0	0	0	0	0	0	0	0	0	0	0	0	0	0	0	0	0	0	0	0	0
g__Phyllobacteriaceae_Unknown_genus71	0	0.063944	0.098074	0	0	0	0	0	0	0	0	0	0	0	0	0	0	0	0	0	0	0	0	0	0	0	0	0	0	0	0	0	0	0	0	0	0	0	0	0	0	0	0	0	0	0	0	0	0
g__Flavobacteriaceae_Unknown_genus435	0	0	0	0	0	0	0.157136	0	0	0	0	0	0	0	0	0	0	0	0	0	0	0	0	0	0	0	0	0	0	0	0	0	0	0	0	0	0	0	0	0	0	0	0	0	0	0	0	0	0
g__Dactylosporangium	0	0	0	0	0	0	0	0	0	0	0	0	0.155179	0	0	0	0	0	0	0	0	0	0	0	0	0	0	0	0	0	0	0	0	0	0	0	0	0	0	0	0	0	0	0	0	0	0	0	0
g__Tatumella	0	0	0	0	0	0	0	0	0	0	0	0	0	0	0	0	0	0	0	0	0	0	0	0	0	0	0	0	0	0	0	0	0	0	0	0	0	0	0	0	0	0	0	0	0	0	0	0	0
g__Parabacteroides	0	0	0	0	0	0	0	0	0	0.147156	0	0	0	0	0	0	0	0	0	0	0	0	0	0	0	0	0	0	0	0	0	0	0	0	0	0	0	0	0	0	0	0	0	0	0	0	0	0	0
g__Unknown_family_Unknown_genus76	0	0	0	0	0	0	0	0	0	0.147156	0	0	0	0	0	0	0	0	0	0	0	0	0	0	0	0	0	0	0	0	0	0	0	0	0	0	0	0	0	0	0	0	0	0	0	0	0	0	0
g__Knoellia	0	0	0	0	0	0	0	0	0	0	0	0	0	0	0	0	0	0	0	0.145882	0	0	0	0	0	0	0	0	0	0	0	0	0	0	0	0	0	0	0	0	0	0	0	0	0	0	0	0	0
g__Rhodobacter	0	0	0	0	0	0	0	0	0	0	0	0	0	0	0	0	0	0	0	0	0	0	0	0	0	0	0	0	0	0	0	0	0	0	0	0	0	0	0	0	0	0	0	0	0	0	0	0	0
g__Clostridiaceae_Unknown_genus408	0	0	0	0	0	0	0	0	0	0	0	0	0	0	0	0	0	0	0	0	0	0	0	0	0	0	0	0	0	0	0	0	0	0	0	0	0	0	0	0	0	0	0	0	0	0	0	0	0
g__Nocardioidaceae_Unknown_genus18	0	0	0	0	0	0	0	0	0	0	0	0	0	0	0	0	0	0	0	0	0	0	0	0	0	0	0	0	0	0	0	0	0	0	0	0	0	0	0	0	0	0	0	0	0	0	0	0	0.144309
g__Megasphaera	0	0	0	0	0	0	0	0	0	0	0	0	0	0	0	0	0	0	0	0	0	0	0	0	0	0	0	0	0	0	0	0	0	0	0	0	0	0	0	0	0	0	0	0	0	0	0	0	0
g__Nesterenkonia	0	0	0	0	0	0	0	0	0	0	0	0	0	0	0	0	0	0	0	0	0	0	0	0	0	0	0	0	0	0	0	0	0	0	0	0	0	0	0	0	0	0	0	0	0	0	0	0	0
g__Enterobacteriaceae_Unknown_genus194	0	0	0	0	0	0	0	0	0	0	0	0.140963	0	0	0	0	0	0	0	0	0	0	0	0	0	0	0	0	0	0	0	0	0	0	0	0	0	0	0	0	0	0	0	0	0	0	0	0	0
g__Xenococcaceae_Unknown_genus80	0	0	0	0	0	0.140342	0	0	0	0	0	0	0	0	0	0	0	0	0	0	0	0	0	0	0	0	0	0	0	0	0	0	0	0	0	0	0	0	0	0	0	0	0	0	0	0	0	0	0
g__Methylocystaceae_Unknown_genus52	0	0	0	0	0	0	0	0	0	0	0	0	0	0	0	0	0	0	0	0	0	0	0	0	0	0	0	0	0	0	0	0	0	0	0	0	0	0	0	0	0	0	0	0	0	0	0	0	0
g__Xanthomonadaceae_Unknown_genus88	0	0	0	0	0	0	0	0	0	0	0	0	0	0	0	0	0	0	0	0	0	0	0	0	0	0	0	0	0	0	0	0	0	0	0	0	0	0	0	0	0	0	0	0	0	0	0	0	0
g__Amaricoccus	0	0	0	0.137698	0	0	0	0	0	0	0	0	0	0	0	0	0	0	0	0	0	0	0	0	0	0	0	0	0	0	0	0	0	0	0	0	0	0	0	0	0	0	0	0	0	0	0	0	0
g__Lachnospiraceae_Unknown_genus2880	0	0	0	0	0	0	0	0	0	0	0	0	0	0	0	0	0	0	0	0	0	0	0	0	0	0	0	0	0	0	0	0	0	0	0	0	0	0	0	0	0	0	0	0	0	0	0	0	0
g__Pleomorphomonas	0	0	0	0	0	0	0	0	0	0	0	0	0	0	0	0	0	0	0	0	0	0	0	0	0	0	0	0	0	0	0	0	0	0	0	0	0	0	0	0	0	0	0	0	0	0	0	0	0
g__DA101	0	0	0	0	0	0.136332	0	0	0	0	0	0	0	0	0	0	0	0	0	0	0	0	0	0	0	0	0	0	0	0	0	0	0	0	0	0	0	0	0	0	0	0	0	0	0	0	0	0	0
g__Rhodospirillaceae_Unknown_genus97	0	0	0	0	0	0	0	0	0.093695	0	0	0	0	0	0	0	0	0	0	0	0	0	0	0	0	0	0	0	0	0	0	0	0	0	0	0	0	0	0	0	0	0	0	0	0	0	0	0	0
g__Sphaerobacter	0	0	0	0	0	0	0	0	0.133335	0	0	0	0	0	0	0	0	0	0	0	0	0	0	0	0	0	0	0	0	0	0	0	0	0	0	0	0	0	0	0	0	0	0	0	0	0	0	0	0
g__Bacillaceae_Unknown_genus37	0	0	0	0	0	0	0	0	0	0	0	0	0	0	0	0	0	0	0	0	0	0	0	0	0	0	0	0	0	0	0	0	0	0	0	0	0	0	0	0	0	0	0	0	0	0	0	0	0
g__Unknown_family_Unknown_genus24	0	0	0	0	0	0	0	0	0	0	0	0	0	0	0	0	0	0	0	0	0	0	0	0	0	0	0	0	0	0	0	0	0	0	0	0	0	0	0	0	0	0	0	0	0	0	0	0	0
g__Fervidobacterium	0	0	0	0	0	0	0	0	0.129011	0	0	0	0	0	0	0	0	0	0	0	0	0	0	0	0	0	0	0	0	0	0	0	0	0	0	0	0	0	0	0	0	0	0	0	0	0	0	0	0
g__Lachnospiraceae_Unknown_genus389	0	0	0	0	0	0	0	0	0	0	0	0	0	0	0	0	0	0	0	0.128797	0	0	0	0	0	0	0	0	0	0	0	0	0	0	0	0	0	0	0	0	0	0	0	0	0	0	0	0	0
g__Cytophagaceae_Unknown_genus74	0	0	0	0	0	0.128312	0	0	0	0	0	0	0	0	0	0	0	0	0	0	0	0	0	0	0	0	0	0	0	0	0	0	0	0	0	0	0	0	0	0	0	0	0	0	0	0	0	0	0
g__Moraxella	0	0	0	0	0	0	0	0	0	0	0	0	0	0	0	0	0	0	0	0	0	0	0	0	0	0	0	0	0	0	0	0	0	0	0	0	0	0	0	0	0	0	0	0	0	0	0	0	0
g__Oscillospira	0	0	0.059524	0	0	0	0	0	0	0	0	0	0	0	0	0	0	0	0	0	0	0	0	0	0	0	0	0	0	0	0	0	0	0	0	0	0	0	0	0	0	0	0	0	0	0	0	0	0
g__Rhodospirillaceae_Unknown_genus54	0	0	0	0	0	0	0	0	0.123245	0	0	0	0	0	0	0	0	0	0	0	0	0	0	0	0	0	0	0	0	0	0	0	0	0	0	0	0	0	0	0	0	0	0	0	0	0	0	0	0
g__Marinilactibacillus	0	0	0	0	0	0	0	0	0	0	0	0.119537	0	0	0	0	0	0	0	0	0	0	0	0	0	0	0	0	0	0	0	0	0	0	0	0	0	0	0	0	0	0	0	0	0	0	0	0	0
g__Lachnospiraceae_Unknown_genus54	0	0	0	0	0	0	0	0	0	0	0	0	0	0	0	0	0	0	0	0	0	0	0	0	0	0	0	0	0	0	0	0	0	0	0	0	0	0	0	0	0	0	0	0	0	0	0	0	0
g__Lachnospiraceae_Unknown_genus1955	0	0	0	0	0	0	0	0	0	0	0	0	0	0	0	0	0	0	0	0	0	0	0	0	0	0	0	0	0	0	0	0	0	0	0	0	0	0	0	0	0	0	0	0	0	0	0	0	0
g__Thermomonas	0	0	0	0	0	0	0	0	0	0	0	0	0.07759	0	0	0	0	0	0	0	0	0	0	0	0	0	0	0	0	0	0	0	0	0	0	0	0	0	0	0	0	0	0	0	0	0	0	0	0
g__Unknown_family_Unknown_genus3	0	0	0	0	0	0.115281	0	0	0	0	0	0	0	0	0	0	0	0	0	0	0	0	0	0	0	0	0	0	0	0	0	0	0	0	0	0	0	0	0	0	0	0	0	0	0	0	0	0	0
g__Comamonadaceae_Unknown_genus128	0	0	0	0	0	0	0	0	0	0	0	0	0	0	0	0	0	0	0	0	0	0	0	0	0	0	0	0	0	0	0	0	0	0	0	0	0	0	0	0	0	0	0	0	0	0	0	0	0
g__Paludibacter	0	0	0	0	0	0	0	0	0	0	0	0	0	0	0	0	0	0	0	0	0	0	0	0	0	0	0	0	0	0	0	0	0	0	0	0	0	0	0	0	0	0	0	0	0	0	0	0	0
g__Hyphomicrobiaceae_Unknown_genus70	0	0	0	0	0	0	0	0	0	0	0	0	0	0	0	0	0	0	0	0	0	0	0	0	0	0	0	0	0	0	0	0	0	0	0	0	0	0	0	0	0	0	0	0	0	0	0	0.111545	0
g__Methylotenera	0	0	0	0	0	0	0	0	0	0	0	0	0	0	0	0	0	0	0	0	0	0	0	0	0	0	0	0	0	0	0	0	0	0	0	0	0	0	0	0	0	0	0	0	0	0	0	0	0.057724
g__Pseudomonadaceae_Unknown_genus74	0	0	0	0	0	0	0	0	0	0	0	0	0	0	0	0	0	0	0	0	0	0	0	0	0	0	0	0	0	0	0	0	0	0	0	0	0	0	0	0	0	0	0	0	0	0	0	0	0
g__Unknown_family_Unknown_genus84	0	0	0	0	0	0	0	0	0	0	0	0	0	0	0	0	0	0	0	0	0	0	0	0	0	0	0	0	0	0	0	0	0	0	0	0	0	0	0	0	0	0	0	0	0	0	0	0	0.108343
g__Pediococcus	0	0	0	0.107428	0	0	0	0	0	0	0	0	0	0	0	0	0	0	0	0	0	0	0	0	0	0	0	0	0	0	0	0	0	0	0	0	0	0	0	0	0	0	0	0	0	0	0	0	0
g__Macrococcus	0	0	0	0	0	0	0	0	0	0	0	0	0	0	0	0	0	0	0	0	0	0	0	0	0	0	0	0	0	0	0	0	0	0	0	0	0	0	0	0	0	0	0	0	0	0	0	0.105767	0
g__Odoribacter	0	0	0	0	0	0	0	0	0	0	0	0	0.10489	0	0	0	0	0	0	0	0	0	0	0	0	0	0	0	0	0	0	0	0	0	0	0	0	0	0	0	0	0	0	0	0	0	0	0	0
g__Rhodocyclaceae_Unknown_genus43	0	0	0	0	0	0	0	0	0	0	0	0.104313	0	0	0	0	0	0	0	0	0	0	0	0	0	0	0	0	0	0	0	0	0	0	0	0	0	0	0	0	0	0	0	0	0	0	0	0	0
g__Enterobacteriaceae_Unknown_genus214	0	0	0	0	0	0	0	0	0	0	0	0	0	0	0	0	0	0	0	0.103169	0	0	0	0	0	0	0	0	0	0	0	0	0	0	0	0	0	0	0	0	0	0	0	0	0	0	0	0	0
g__Thermobacillus	0	0	0	0	0	0	0	0	0	0	0	0	0	0	0	0	0	0	0	0	0	0	0	0	0	0	0	0	0	0	0	0	0	0	0	0	0	0	0	0	0	0	0	0	0	0	0	0	0
g__Limnohabitans	0	0	0	0	0	0	0	0	0	0	0	0	0	0	0	0	0	0	0	0	0	0	0	0	0	0	0	0	0	0	0	0	0	0	0	0	0	0	0	0	0	0	0	0	0	0	0	0	0.101238
g__Lachnospiraceae_Unknown_genus3919	0	0	0	0	0	0	0	0	0	0	0	0	0	0	0	0	0	0	0	0	0	0	0	0	0	0	0	0	0	0	0	0	0	0	0	0	0	0	0	0	0	0	0	0	0	0	0	0	0
g__Flavisolibacter	0	0	0.099207	0	0	0	0	0	0	0	0	0	0	0	0	0	0	0	0	0	0	0	0	0	0	0	0	0	0	0	0	0	0	0	0	0	0	0	0	0	0	0	0	0	0	0	0	0	0
g__Paucibacter	0	0	0	0	0	0	0	0	0	0	0	0	0	0	0	0	0	0	0	0	0	0	0	0	0	0	0	0	0	0	0	0	0	0	0	0	0	0	0	0	0	0	0	0	0	0	0	0.04095	0.057724
g__Comamonadaceae_Unknown_genus228	0	0	0	0	0	0	0	0	0	0	0	0	0	0	0	0	0	0	0	0	0	0	0	0	0	0	0	0	0	0	0	0	0	0	0	0	0	0	0	0	0	0	0	0	0	0	0	0	0
g__Jeotgalicoccus	0	0	0	0	0	0	0	0	0.092974	0	0	0	0	0	0	0	0	0	0	0	0	0	0	0	0	0	0	0	0	0	0	0	0	0	0	0	0	0	0	0	0	0	0	0	0	0	0	0	0
g__Legionella	0.092805	0	0	0	0	0	0	0	0	0	0	0	0	0	0	0	0	0	0	0	0	0	0	0	0	0	0	0	0	0	0	0	0	0	0	0	0	0	0	0	0	0	0	0	0	0	0	0	0
g__Lachnospiraceae_Unknown_genus3239	0	0	0	0	0	0	0	0	0	0	0	0	0	0	0	0	0	0	0	0	0	0	0	0	0	0	0	0	0	0	0	0	0	0	0	0	0	0	0	0	0	0	0	0	0	0	0	0.091698	0
g__Xenococcaceae_Unknown_genus51	0	0	0	0	0	0	0	0	0.089371	0	0	0	0	0	0	0	0	0	0	0	0	0	0	0	0	0	0	0	0	0	0	0	0	0	0	0	0	0	0	0	0	0	0	0	0	0	0	0	0
g__Unknown_family_Unknown_genus18	0	0	0	0	0	0	0	0	0	0	0	0	0	0	0	0	0	0	0	0	0	0	0	0	0	0	0	0	0	0	0	0	0	0	0	0	0	0	0	0	0	0	0	0	0	0	0	0	0
g__Listonella	0	0	0	0	0	0	0	0	0	0	0	0	0	0	0	0	0	0	0	0	0	0	0	0	0	0	0	0	0	0	0	0	0	0	0	0	0	0	0	0	0	0	0	0	0	0	0	0	0
g__Tannerella	0	0	0	0	0	0	0	0	0	0	0	0	0.082858	0	0	0	0	0	0	0	0	0	0	0	0	0	0	0	0	0	0	0	0	0	0	0	0	0	0	0	0	0	0	0	0	0	0	0	0
g__Unknown_family_Unknown_genus125	0	0	0	0	0	0	0	0	0	0	0	0	0	0	0	0	0	0	0	0	0	0	0	0	0	0	0	0	0	0	0	0	0	0	0	0	0	0	0	0	0	0	0	0	0	0	0	0	0
g__Unknown_family_Unknown_genus47	0	0	0	0	0	0	0	0	0	0	0	0	0	0	0	0	0	0	0	0	0	0	0	0	0	0	0	0	0	0	0	0	0	0	0	0	0	0	0	0	0	0	0	0	0	0	0	0	0
g__Flavobacteriaceae_Unknown_genus230	0	0	0	0	0	0	0	0	0	0	0	0	0	0	0	0	0	0	0	0	0	0	0	0	0	0	0	0	0	0	0	0	0	0	0	0	0	0	0	0	0	0	0	0	0	0	0	0	0
g__Coprococcus	0	0	0	0	0	0	0	0	0	0	0	0	0	0	0	0	0	0	0	0	0	0	0	0	0	0	0	0	0	0	0	0	0	0	0	0	0	0	0	0	0	0	0	0	0	0	0	0	0
g__Comamonadaceae_Unknown_genus461	0	0	0	0	0	0	0	0	0	0	0	0	0	0	0	0	0	0	0	0	0	0	0	0	0	0	0	0	0	0	0	0	0	0	0	0	0	0	0	0	0	0	0	0	0	0	0	0	0
g__Pusillimonas	0	0	0	0	0	0	0.080466	0	0	0	0	0	0	0	0	0	0	0	0	0	0	0	0	0	0	0	0	0	0	0	0	0	0	0	0	0	0	0	0	0	0	0	0	0	0	0	0	0	0
g__Lachnospiraceae_Unknown_genus3335	0	0	0.079366	0	0	0	0	0	0	0	0	0	0	0	0	0	0	0	0	0	0	0	0	0	0	0	0	0	0	0	0	0	0	0	0	0	0	0	0	0	0	0	0	0	0	0	0	0	0
g__Unknown_family_Unknown_genus168	0	0	0	0	0	0	0	0	0	0	0	0	0	0	0	0	0	0	0	0	0	0	0	0	0	0	0	0	0	0	0	0	0	0	0	0	0	0	0	0	0	0	0	0	0	0	0	0	0
g__Hylemonella	0	0	0	0	0	0	0	0	0	0	0	0	0	0	0	0	0	0	0	0.078198	0	0	0	0	0	0	0	0	0	0	0	0	0	0	0	0	0	0	0	0	0	0	0	0	0	0	0	0	0
g__Ruminococcaceae_Unknown_genus255	0	0	0	0	0	0	0	0	0	0	0	0	0	0	0	0	0	0	0	0	0	0	0	0	0	0	0	0	0	0	0	0	0	0	0	0	0	0	0	0	0	0	0	0	0	0	0	0	0
g__Unknown_family_Unknown_genus135	0	0	0	0	0	0	0	0	0	0	0	0	0	0	0	0	0	0	0	0	0	0	0	0	0	0	0	0	0	0	0	0	0	0	0	0	0	0	0	0	0	0	0	0	0	0	0	0	0
g__Lysobacter_xinjiangensis	8.2e-05	0.000655	0.001088	0.00031	0.000523	0.001084	0.00115	0.000106	0.001375	0.003978	0.002083	0.000189	0.000134	0.001333	0.000209	8.3e-05	0.000306	0.000236	0.002221	0.000785	0.007987	0.000418	0.000206	0.000468	7.2e-05	0.00043	0.000286	5e-06	0.000661	0.002354	0.000329	0.000111	0.00017	7e-05	8.9e-05	0.000136	0.000362	0.000129	0.000269	0.000843	0.000324	0.000208	0.000325	0.000177	0.000338	0.003453	0.000184	0.000857	0.002964
g__Lysobacter	0	0	0	0	0	0	0.07667	0	0	0	0	0	0	0	0	0	0	0	0	0	0	0	0	0	0	0	0	0	0	0	0	0	0	0	0	0	0	0	0	0	0	0	0	0	0	0	0	0	0
g__Blastomonas	0	0	0	0	0	0	0	0	0	0	0	0	0	0	0	0	0	0	0	0	0	0	0	0	0	0	0	0	0	0	0	0	0	0	0	0	0	0	0	0	0	0	0	0	0	0	0	0	0
g__Comamonadaceae_Unknown_genus222	0	0	0	0	0	0	0.075911	0	0	0	0	0	0	0	0	0	0	0	0	0	0	0	0	0	0	0	0	0	0	0	0	0	0	0	0	0	0	0	0	0	0	0	0	0	0	0	0	0	0
g__Afipia	0	0	0	0	0	0	0	0	0	0	0.075706	0	0	0	0	0	0	0	0	0	0	0	0	0	0	0	0	0	0	0	0	0	0	0	0	0	0	0	0	0	0	0	0	0	0	0	0	0	0
g__Unknown_family_Unknown_genus23	0	0	0	0	0	0	0	0	0	0	0	0	0	0	0	0	0	0	0	0	0	0	0	0	0	0	0	0	0	0	0	0	0	0	0	0	0	0	0	0	0	0	0	0	0	0	0	0	0
g__Unknown_family_Unknown_genus199	0	0	0	0	0	0	0	0	0	0	0	0	0	0	0	0	0	0	0	0	0	0	0	0	0	0	0	0	0	0	0	0	0	0	0	0	0	0	0	0	0	0	0	0	0	0	0	0	0.072376
g__Aeromonadaceae_Unknown_genus33	0	0	0	0.07063	0	0	0	0	0	0	0	0	0	0	0	0	0	0	0	0	0	0	0	0	0	0	0	0	0	0	0	0	0	0	0	0	0	0	0	0	0	0	0	0	0	0	0	0	0
g__C39	0	0	0	0	0	0	0	0	0	0	0	0	0.069926	0	0	0	0	0	0	0	0	0	0	0	0	0	0	0	0	0	0	0	0	0	0	0	0	0	0	0	0	0	0	0	0	0	0	0	0
g__Comamonadaceae_Unknown_genus334	0	0	0	0	0	0	0	0	0	0	0	0	0.069926	0	0	0	0	0	0	0	0	0	0	0	0	0	0	0	0	0	0	0	0	0	0	0	0	0	0	0	0	0	0	0	0	0	0	0	0
g__Thioalkalivibrio	0	0	0	0	0	0	0	0	0	0	0	0	0	0	0	0	0	0	0	0	0	0	0	0	0	0	0	0	0	0	0	0	0	0	0	0	0	0	0	0	0	0	0	0	0	0	0	0	0
g__Propionibacteriaceae_Unknown_genus20	0	0	0.069162	0	0	0	0	0	0	0	0	0	0	0	0	0	0	0	0	0	0	0	0	0	0	0	0	0	0	0	0	0	0	0	0	0	0	0	0	0	0	0	0	0	0	0	0	0	0
g__Ancylobacter	0	0	0	0	0	0	0	0	0	0	0	0.06879	0	0	0	0	0	0	0	0	0	0	0	0	0	0	0	0	0	0	0	0	0	0	0	0	0	0	0	0	0	0	0	0	0	0	0	0	0
g__Bavariicoccus	0	0	0	0	0	0	0	0	0	0	0	0	0	0	0	0	0	0	0	0	0	0	0	0	0	0	0	0	0	0	0	0	0	0	0	0	0	0	0	0	0	0	0	0	0	0	0	0	0
g__Calothrix	0	0	0	0	0	0	0	0	0	0	0	0	0	0	0	0	0	0	0	0	0	0	0	0	0	0	0	0	0	0	0	0	0	0	0	0	0	0	0	0	0	0	0	0	0	0	0	0	0
g__Weeksellaceae_Unknown_genus2	0	0	0	0	0	0	0	0	0	0	0	0	0	0	0	0	0	0	0	0	0	0	0	0	0	0	0	0	0	0	0	0	0	0	0	0	0	0	0	0	0	0	0	0	0	0	0	0	0
g__Unknown_family_Unknown_genus1697	0	0	0	0	0	0	0	0	0	0	0	0	0	0	0	0	0	0	0	0	0	0	0	0	0	0	0	0	0	0	0	0	0	0	0	0	0	0	0	0	0	0	0	0	0	0	0	0	0
g__Cronobacter	0	0	0	0	0	0	0	0	0	0	0	0	0	0	0	0	0	0	0	0	0	0	0	0	0	0	0	0	0	0	0	0	0	0	0	0	0	0	0	0	0	0	0	0	0	0	0	0	0
g__Dechloromonas	0	0.063944	0	0	0	0	0	0	0	0	0	0	0	0	0	0	0	0	0	0	0	0	0	0	0	0	0	0	0	0	0	0	0	0	0	0	0	0	0	0	0	0	0	0	0	0	0	0	0
g__Xanthomonadaceae_Unknown_genus28	0	0	0	0	0	0	0	0	0	0	0	0	0	0	0	0	0	0	0	0	0	0	0	0	0	0	0	0	0	0	0	0	0	0	0	0	0	0	0	0	0	0	0	0	0	0	0	0	0
g__Comamonadaceae_Unknown_genus28	0	0	0	0	0	0	0	0	0	0	0	0	0	0	0	0	0	0	0	0	0	0	0	0	0	0	0	0	0	0	0	0	0	0	0	0	0	0	0	0	0	0	0	0	0	0	0	0	0
g__Planococcaceae_Unknown_genus81	0	0	0	0	0	0	0	0	0	0	0	0	0	0	0	0	0	0	0	0	0	0	0	0	0	0	0	0	0	0	0	0	0	0	0	0	0	0	0	0	0	0	0	0	0	0	0	0	0
g__Clostridium	0	0	0	0	0	0	0	0	0	0	0	0	0.058432	0	0	0	0	0	0	0	0	0	0	0	0	0	0	0	0	0	0	0	0	0	0	0	0	0	0	0	0	0	0	0	0	0	0	0	0
g__Limnobacter	0	0	0	0	0	0	0	0	0	0	0	0	0	0	0	0	0	0	0	0	0	0	0	0	0	0	0	0	0	0	0	0	0	0	0	0	0	0	0	0	0	0	0	0	0	0	0	0	0
g__Unknown_family_Unknown_genus28	0	0	0	0	0	0	0	0	0	0	0	0	0	0	0	0	0	0	0	0	0	0	0	0	0	0	0	0	0	0	0	0	0	0	0	0	0	0	0	0	0	0	0	0	0	0	0	0	0
g__Rhodocista	0	0	0	0	0	0	0	0	0	0	0	0	0.056995	0	0	0	0	0	0	0	0	0	0	0	0	0	0	0	0	0	0	0	0	0	0	0	0	0	0	0	0	0	0	0	0	0	0	0	0
g__Ornithinimicrobium	0	0	0	0	0	0	0	0	0	0	0	0	0	0	0	0	0	0	0	0	0	0	0	0	0	0	0	0	0	0	0	0	0	0	0	0	0	0	0	0	0	0	0	0	0	0	0	0	0
g__Adlercreutzia	0	0	0	0	0	0	0	0	0	0	0.055914	0	0	0	0	0	0	0	0	0	0	0	0	0	0	0	0	0	0	0	0	0	0	0	0	0	0	0	0	0	0	0	0	0	0	0	0	0	0
g__Comamonadaceae_Unknown_genus445	0	0	0	0	0	0	0	0	0	0	0	0	0	0	0	0	0	0	0	0	0	0	0	0	0	0	0	0	0	0	0	0	0	0	0	0	0	0	0	0	0	0	0	0	0	0	0	0	0
g__Geobacillus	0	0	0	0	0	0	0	0	0	0	0	0	0	0	0	0	0	0	0	0	0	0	0	0	0	0	0	0	0	0	0	0	0	0	0	0	0	0	0	0	0	0	0	0	0	0	0	0	0
g__Algoriphagus	0	0	0	0	0	0	0	0	0	0	0	0	0.054121	0	0	0	0	0	0	0	0	0	0	0	0	0	0	0	0	0	0	0	0	0	0	0	0	0	0	0	0	0	0	0	0	0	0	0	0
g__Weeksellaceae_Unknown_genus35	0	0.053352	0	0	0	0	0	0	0	0	0	0	0	0	0	0	0	0	0	0	0	0	0	0	0	0	0	0	0	0	0	0	0	0	0	0	0	0	0	0	0	0	0	0	0	0	0	0	0
g__Erythrobacteraceae_Unknown_genus6	0	0	0	0	0	0	0	0	0	0	0	0	0	0	0	0	0	0	0	0	0	0	0	0	0	0	0	0	0	0	0	0	0	0	0	0	0	0	0	0	0	0	0	0	0	0	0	0	0
g__Sphingomonadaceae_Unknown_genus72	0	0	0	0	0	0	0	0	0	0	0	0	0	0	0	0	0	0	0	0	0	0	0	0	0	0	0	0	0	0	0	0	0	0	0	0	0	0	0	0	0	0	0	0	0	0	0	0	0
g__Propionibacteriaceae_Unknown_genus30	0	0	0	0	0	0	0	0	0	0	0	0	0	0	0	0	0	0	0	0	0	0	0	0	0	0	0	0	0	0	0	0	0	0	0	0	0	0	0	0	0	0	0	0	0	0	0	0	0
g__Rs-045_Unknown_genus1	0	0	0	0	0	0	0	0	0	0	0	0	0	0	0	0	0	0	0	0	0	0	0	0	0	0	0	0	0	0	0	0	0	0	0	0	0	0	0	0	0	0	0	0	0	0	0	0	0
g__Alistipes	0	0	0	0	0	0	0	0	0	0	0	0	0	0	0	0	0	0	0	0	0	0	0	0	0	0	0	0	0	0	0	0	0	0	0	0	0	0	0	0	0	0	0	0	0	0	0	0.048487	0
g__Unknown_family_Unknown_genus33	0	0	0	0	0	0	0	0	0	0	0	0	0	0	0	0	0	0	0	0	0	0	0	0	0	0	0	0	0	0	0	0	0	0	0	0	0	0	0	0	0	0	0	0	0	0	0	0	0
g__Rhodoferax	0	0	0	0	0	0	0	0	0	0	0	0	0	0	0	0	0	0	0	0	0	0	0	0	0	0	0	0	0	0	0	0	0	0	0	0	0	0	0	0	0	0	0	0	0	0	0	0	0
g__Allobaculum	0	0	0	0	0	0	0	0	0	0	0	0	0	0	0	0	0	0	0	0	0	0	0	0	0	0	0	0	0	0	0	0	0	0	0	0	0	0	0	0	0	0	0	0	0	0	0	0	0
g__Phaeobacter	0	0	0	0	0	0	0	0	0	0	0	0	0	0	0	0	0	0	0	0	0	0	0	0	0	0	0	0	0	0	0	0	0	0	0	0	0	0	0	0	0	0	0	0	0	0	0	0	0
g__Pandoraea	0	0	0	0	0	0	0	0	0	0	0	0	0	0	0	0	0	0	0	0	0	0	0	0	0	0	0	0	0	0	0	0	0	0	0	0	0	0	0	0	0	0	0	0	0	0	0	0.032408	0
g__Leclercia	0	0	0	0	0	0	0	0	0	0	0	0	0	0	0	0	0	0	0	0	0	0	0	0	0	0	0	0	0	0	0	0	0	0	0	0	0	0	0	0	0	0	0	0	0	0	0	0	0
g__Unknown_family_Unknown_genus80	0	0	0	0	0	0	0	0	0	0	0	0	0	0	0	0	0	0	0	0	0	0	0	0	0	0	0	0	0	0	0	0	0	0	0	0	0	0	0	0	0	0	0	0	0	0	0	0.026881	0
g__Deinococcus_geothermalis	5.6e-05	5e-06	0	2.8e-05	5.7e-05	1.1e-05	4e-05	0	0	0.000139	0	0	0	9.5e-05	1.2e-05	3.3e-05	0.000708	9.4e-05	0	3.5e-05	0	0.00021	0.000224	0.000192	3.6e-05	0.000242	0.000146	2.4e-05	0.000253	9.5e-05	0.000371	0.000353	0.00083	0.000183	0.000307	0.000101	0.000186	9e-06	0.000157	0.000153	0.00014	0.000122	0.000185	0.000143	0.000385	1.2e-05	0.000678	0	0.00012
g__Nevskia_ramosa	0	0	0	0	0	3e-06	0	0	0.000294	5e-06	0.000259	2e-06	1e-06	2.1e-05	0	0	0	0	0.000357	0	0.001414	0	0	0	0	0	0	0	0	0	0	0	0	0	0	0	0	0	0	0	0	0	0	0	0	0.000489	0	0.000156	3e-06
g__Enhydrobacter_aerosaccus	1e-06	1.5e-05	8e-06	0.000171	2.2e-05	4e-05	0.000229	0	3.3e-05	0.000137	2.7e-05	0.000424	0.000343	0.002755	0	0	1.7e-05	0	4e-05	3.4e-05	0.000187	0	0	4e-06	0	0	0	1e-06	1.2e-05	0.000266	2e-06	1.5e-05	2.3e-05	2e-06	1.3e-05	0	0	0	1e-06	0	0	0	0	0	5e-06	4.4e-05	1e-05	1.1e-05	9.8e-05
g__Unknown_species23	1e-06	8e-06	3e-06	1.9e-05	5.6e-05	0.000113	8.9e-05	3e-06	1.8e-05	0.000192	1.6e-05	5.2e-05	1.9e-05	0.000275	7e-06	2e-06	3e-06	5e-06	2.6e-05	7.1e-05	0.000204	0	3e-06	0	2e-06	7e-06	0	0	1.2e-05	0.000182	0	6e-06	8e-06	3e-06	2e-06	0	7e-06	0	0	8e-06	0	6e-06	0	0	4e-06	0.000461	1e-05	1.9e-05	0.000173
g__Acinetobacter_baumannii	0	3e-06	4e-06	1.8e-05	3e-05	3.3e-05	8.6e-05	0	8e-06	2.6e-05	9e-06	3.6e-05	9e-06	1.7e-05	0	0	0.000853	0	4.2e-05	3e-05	0.000136	0	0	0	0	4e-06	6e-06	0	1.6e-05	4.3e-05	0	0	0	0	0	0	0	0	0	0	0	0	0	0	3e-06	6.7e-05	0	1.2e-05	4.4e-05
g__Acinetobacter_radioresistens	0	4e-06	6e-06	0	0	0	0	0	0	0	0	0.000237	0.000133	0.001778	0	0	0	0	0	0	0	0	0	0	0	0	0	0	0	8e-06	0	0	0	0	0	0	0	0	0	0	0	0	0	0	0	0	0	0	0
g__Unknown_species1	1e-06	1e-06	2e-06	2e-05	1.6e-05	1.5e-05	0.000126	0	2e-05	1e-06	1.1e-05	5e-06	5e-06	0.00021	0	0	0	0	7e-06	6e-06	4.2e-05	0	0	4e-06	0	0	6e-06	0	0	2.3e-05	0	1e-06	0	3e-06	2e-06	1e-06	0	2e-06	0	0	0	0	4e-06	0	0	0	3e-06	1e-06	5.9e-05
g__Vibrio_parahaemolyticus	0	0	0	0	3e-06	3e-06	0	0	2e-06	1e-06	4e-06	1e-06	1e-06	4.5e-05	0	0	0	0	2e-06	1e-06	1.9e-05	0	0	0	0	0	0	0	0	0	0	0	0	0	0	0	0	0	0	0	0	0	0	0	0	0	0	0	0
g__Neisseria_macacae	0	0	1e-06	1e-06	6e-06	1e-06	0	2e-05	0	0	1e-06	0	7e-06	0	0	0	0	0	3e-06	0	0	0	0	0	0	0	0	0	0	0	0	1e-05	0	0	0	0	0	0	0	0	0	0	0	0	0	0	0	0	0.00021
g__Acinetobacter_johnsonii	0	0	0	1.5e-05	3e-06	0	5.7e-05	0	2e-06	0	1e-06	0	4e-06	0	0	0	0	0	2e-06	1e-06	6e-06	0	0	0	0	0	0	0	0	1e-06	0	0	0	0	0	0	1e-06	0	0	0	0	0	0	0	0	2e-06	0	0	7e-06
g__Haemophilus_parainfluenzae	0	1e-06	6e-06	3.8e-05	2.4e-05	5.5e-05	0.000107	0	6e-06	7e-06	1e-06	1.6e-05	3.3e-05	0.000256	0	0	0	0	0	6e-06	8e-06	0	2e-06	0	0	0	0	0	0	6.9e-05	1e-06	1e-06	0	1e-06	0	0	1e-06	0	0	0	0	0	0	1e-06	0	0	0	1e-06	2.7e-05
g__Unknown_species119	0	0	0	1.2e-05	0	3.6e-05	4.8e-05	0	0	0.000107	0	9e-06	0	8.1e-05	0	0	0	0	8e-06	3e-06	3.7e-05	0	0	0	0	0	0	0	0	5.2e-05	0	0	0	0	0	0	0	0	0	0	0	0	0	0	0	5.4e-05	0	7e-06	5.3e-05
g__Acinetobacter_junii	0	0	0	0	0	7e-06	0	0	9e-06	0	0	7e-06	4e-06	0	0	0	0	2e-06	8.4e-05	0	3.5e-05	0	0	0	0	0	0	0	0	0	2e-06	0	0	0	0	0	1e-06	0	0	0	0	0	2e-06	0	0	2e-05	1e-06	0	5e-06
g__Vibrio_diabolicus	0	0	0	1.7e-05	4.2e-05	7e-06	7.4e-05	0	1.7e-05	9e-06	5e-06	1.7e-05	3e-06	0.000127	0	0	0	0	4e-06	2e-06	1.2e-05	0	0	0	0	0	0	0	0	3.5e-05	0	0	0	0	0	0	0	0	0	0	0	0	0	0	0	0	0	2e-06	2.3e-05
g__Escherichia/Shigella_flexneri	0	0	0	5e-06	1.1e-05	0	5.3e-05	0	1.6e-05	0	5e-06	1e-05	7e-06	0.000125	0	0	0	0	7e-06	0	4.6e-05	0	0	0	0	0	0	0	0	3e-06	0	0	0	0	0	0	0	0	0	0	0	0	0	0	0	1.1e-05	0	1e-06	1.8e-05
g__Citrobacter_freundii	0	0	0	3e-06	1e-06	0	2.2e-05	0	0	0	2e-06	3e-06	2e-06	9.2e-05	0	0	0	0	5e-06	0	2.9e-05	0	0	0	0	0	0	0	0	2e-06	0	0	0	0	0	0	0	0	0	0	0	0	0	0	0	0	0	0	1.7e-05
g__Unknown_species28	0	0	0	0	0	0	1.7e-05	0	3e-06	0	0	0	0	0	0	0	0	0	0	1e-06	0	0	0	0	0	0	0	0	0	0	0	0	0	0	0	0	0	0	0	0	0	0	0	0	0	0	0	0	0
g__Unknown_species2	0	0	0	0	2e-06	1e-06	1.7e-05	0	1e-05	4e-06	1e-06	3e-06	0	2.1e-05	0	0	0	0	0	0	0	0	0	0	0	0	0	0	0	0	0	0	0	0	1e-06	0	0	0	0	0	0	0	0	0	0	0	0	1e-06	1e-06
g__Unknown_species239	0	0	0	0	2e-06	0	0	0	0	0	0	1e-06	0	0	0	0	0	0	0	0	0	0	0	0	0	0	0	0	0	0	0	0	0	0	0	0	0	0	0	0	0	0	0	0	0	0	0	0	0
g__Unknown_species102	0	0	0	2.8e-05	0	2.8e-05	9.8e-05	0	0	0	0	0	0	0	0	0	0	0	0	3e-06	0	0	0	0	0	0	0	0	0	2.8e-05	0	0	0	0	0	0	0	0	0	0	0	0	0	0	0	0	0	0	2.2e-05
g__Pseudomonas_fragi	0	0	0	0	3e-06	4e-06	1e-05	0	0	0	0	0	0	0	0	0	0	0	0	0	0	0	0	0	0	0	0	0	0	0	0	0	0	0	0	0	0	0	0	0	0	0	0	0	0	0	0	0	0
g__Xanthomonas_campestris	0	0	0	0	0	0	0	0	0	0	0	0	0	0	0	0	0	0	0	0	0	0	0	0	0	0	1e-06	0	0	0	0	0	0	1e-06	0	0	0	0	0	0	0	0	0	0	0	0	1e-06	0	0
g__Stenotrophomonas_maltophilia	0	0	1e-06	9e-06	6e-06	7e-06	1.1e-05	0	4e-06	5e-06	5e-06	4e-06	3e-06	8.1e-05	1e-06	0	0	0	5e-06	1e-06	2e-05	0	0	2e-06	0	0	0	0	0	9e-06	0	1e-06	1e-06	1e-06	0	0	0	0	0	0	0	0	0	0	0	2e-06	1e-06	0	1.5e-05
g__Unknown_species124	0	0	0	5.1e-05	0	2e-06	0	0	0	2.5e-05	1e-06	8e-06	0	0.000122	0	0	0	0	0	4e-06	0	0	0	0	0	0	0	0	0	1.1e-05	0	0	0	0	0	0	0	0	0	0	0	0	0	0	0	0	0	0	1e-05
g__Unknown_species32	0	0	0	1e-06	0	0	0	0	0	0	0	0	8e-06	0	0	0	0	3e-06	0	0	0	0	0	0	0	4e-06	0	0	0	0	0	0	0	0	0	1e-06	3e-06	0	0	0	0	2e-06	0	0	0	0	0	0	0
g__Acinetobacter_guillouiae	0	0	0	1e-05	1.2e-05	7e-06	1.3e-05	0	1e-05	4e-06	1e-06	6e-06	3e-06	4.4e-05	0	0	0	0	2e-06	1e-06	2e-06	0	0	0	0	0	0	0	0	1e-05	0	2e-06	0	0	2e-06	0	0	0	0	0	0	0	0	0	0	9e-06	0	2e-06	1e-05
g__Neisseria_elongata	0	0	0	0	8e-06	0	2.1e-05	0	0	0	0	0	1.2e-05	0	0	0	0	0	0	0	0	0	0	0	0	0	0	0	0	0	0	0	0	0	0	0	0	0	0	0	0	0	0	0	0	0	0	0	0
g__Unknown_species296	0	0	0	0	0	0	0	0	0	0	0	0	0	0	0	0	0	0	0	0	0	0	0	0	0	0	0	0	0	0	0	2e-06	0	0	0	0	0	0	0	0	0	0	0	0	0	0	0	0	2e-06
g__Vibrio_rotiferianus	0	0	0	8e-06	9e-06	6e-06	3.4e-05	0	5e-06	2e-06	1e-06	5e-06	3e-06	4.4e-05	0	0	0	0	0	0	0	0	0	0	0	0	0	0	0	1.1e-05	0	0	0	0	0	0	0	0	0	0	0	0	0	0	0	0	0	0	1.3e-05
g__Unknown_species408	0	0	0	0	0	0	0	0	0	0	0	0	0	0	0	0	0	0	0	0	0	0	0	0	0	0	0	0	0	0	0	0	0	0	0	0	0	0	0	0	0	0	0	0	0	0	0	0	0
g__Unknown_species310	0	0	0	0	0	0	0	0	0	0	0	0	0	0	0	0	0	0	0	0	0	0	0	0	0	0	0	0	0	0	0	0	0	0	0	0	0	0	0	0	0	0	0	0	0	0	0	0	0
g__Unknown_species70	0	0	0	0	0	0	0	0	0	0	0	0	0	0	0	0	0	0	0	0	0	0	0	0	0	0	0	0	0	0	0	0	0	0	0	0	0	0	0	0	0	0	0	0	0	0	0	0	0
g__Pseudomonas_argentinensis	0	0	0	0	0	0	1.9e-05	0	1e-06	1e-06	0	0	0	4e-06	0	0	0	0	2e-06	0	0	0	0	0	0	0	0	0	0	0	0	0	0	0	0	0	0	0	0	0	0	0	0	0	0	0	0	1e-06	0
g__Vibrio_alginolyticus	0	0	0	1.5e-05	0	0	1.8e-05	0	1.3e-05	2e-06	0	9e-06	3e-06	3.7e-05	0	0	0	0	5e-06	1e-06	1.7e-05	0	0	0	0	0	3e-06	0	0	5e-06	0	0	0	0	0	0	0	0	0	0	0	0	0	0	0	0	0	0	8e-06
g__Neisseria_subflava	0	0	0	0	0	2e-06	0	0	0	0	0	8.3e-05	1e-06	1.3e-05	0	0	0	0	0	0	0	0	0	0	0	0	0	0	0	0	0	0	0	0	0	0	0	0	0	0	0	0	0	0	0	0	0	0	5e-06
g__Pseudomonas_stutzeri	0	0	1e-06	3e-06	1e-06	0	2e-05	0	0	0	0	0	0	0	0	0	0	0	0	0	0	0	0	0	0	0	0	0	0	4e-05	0	0	0	0	0	0	0	0	0	0	0	0	0	0	0	0	0	0	7e-05
g__Unknown_species453	0	0	0	0	0	0	0	0	0	0	0	0	0	0	0	0	0	0	0	0	0	0	0	0	0	0	0	0	0	0	0	0	0	0	0	0	0	0	0	0	0	0	0	0	0	0	0	0	0
g__Unknown_species424	0	0	0	0	0	2e-06	1.5e-05	0	2e-06	0	0	0	0	0	0	0	0	0	1e-06	0	3.1e-05	0	0	0	0	0	0	0	0	3e-05	0	0	0	0	0	0	0	0	0	0	0	0	0	0	0	3e-06	0	2e-06	0
g__Klebsiella_pneumoniae	0	0	0	2e-06	0	0	0	0	1e-06	0	2e-06	2e-06	0	3.5e-05	0	0	0	0	0	0	0	0	0	0	0	0	2e-06	0	0	3e-06	0	0	0	0	0	0	0	0	0	0	2e-06	0	4e-06	0	1e-06	0	0	0	1e-06
g__Unknown_species8	0	0	0	1.2e-05	4e-06	1.7e-05	6e-06	0	7e-06	2e-06	0	1e-06	0	2e-05	0	0	0	0	0	0	6e-06	0	0	0	0	0	2e-06	0	0	0	0	0	0	0	0	0	0	0	0	0	0	0	0	0	0	5e-06	0	0	3e-06
g__Acinetobacter_schindleri	0	0	0	0	0	2e-05	0	0	0	0	0	0	0	0	0	0	0	0	0	0	1.5e-05	0	0	0	0	0	0	0	0	0	0	0	0	0	0	0	0	0	0	0	0	0	0	0	0	0	0	0	0
g__Uruburuella_suis	0	0	0	5e-06	2e-06	0	7e-06	0	1e-06	0	2e-06	5e-06	0	4.4e-05	0	0	0	0	0	0	0	0	0	0	0	0	0	0	0	1.1e-05	0	0	0	0	0	0	0	0	0	0	0	0	0	0	0	0	0	0	4e-06
g__Neisseria_meningitidis	0	0	0	0	0	0	0	0	0	0	0	2.4e-05	3e-06	5e-05	0	0	0	0	0	0	0	0	0	0	0	0	0	0	0	0	0	0	0	0	0	0	0	0	0	0	0	0	0	0	0	0	0	0	4e-06
g__Salinivibrio_costicola	0	0	0	6e-06	7e-06	4e-06	2.6e-05	0	0	0	1e-06	3e-06	3e-06	0	0	0	0	0	0	2e-06	0	0	0	0	0	0	0	0	0	7e-06	0	0	0	0	0	0	0	0	0	0	0	0	0	0	0	0	0	0	5e-06
g__Pseudomonas_aeruginosa	0	0	0	4e-06	0	0	0	0	0	0	3e-06	4e-06	0	3.3e-05	0	0	0	0	0	0	0	0	0	0	0	0	0	0	0	5e-06	0	0	0	0	0	0	0	0	0	0	0	0	0	0	0	0	0	0	0
g__Pseudomonas_peli	0	1e-06	0	0	4e-06	1e-06	1e-05	0	9e-06	0	0	5e-06	0	2e-05	0	0	0	0	4e-06	0	0	0	0	0	0	0	0	0	0	1.7e-05	0	0	0	0	0	0	0	0	0	0	0	0	0	0	0	0	0	0	7e-06
g__Acinetobacter_lwoffii	0	0	0	0	0	3.9e-05	0	0	0	0	0	3e-06	0	0	0	0	0	0	4e-06	0	0	0	0	0	0	0	0	0	0	2e-06	0	0	0	0	0	0	0	0	0	0	0	0	0	0	0	1.4e-05	0	0	0
g__Pseudomonas_putida	0	0	0	7e-06	4e-06	1e-06	9e-06	0	5e-06	2e-06	2e-06	1e-06	0	0	0	0	0	0	0	0	0	0	0	0	0	0	0	0	0	0	0	0	0	0	0	0	0	0	0	0	0	0	0	0	0	0	0	0	7e-06
g__Unknown_species462	0	0	0	0	2e-06	0	0	0	6e-06	0	0	4e-06	0	2.9e-05	0	0	0	0	0	0	0	0	0	0	0	0	0	0	0	0	0	0	0	0	0	0	0	0	0	0	0	0	0	0	0	0	0	0	8e-06
g__Vibrio_campbellii	0	0	0	5e-06	1e-06	6e-06	3.6e-05	0	0	1e-06	1e-06	0	0	2e-06	0	0	0	0	0	0	0	0	0	0	0	0	0	0	0	0	0	0	0	0	0	0	0	0	0	0	0	0	0	0	0	4e-06	0	0	0
g__Neisseria_perflava	0	0	0	0	0	7e-06	0	0	0	0	0	5e-06	0	8e-06	0	0	0	0	0	2e-06	0	0	0	0	0	0	0	0	0	0	0	0	0	0	0	0	0	0	0	0	0	0	0	0	0	0	0	0	9e-06
g__Unknown_species12	0	0	0	1e-06	0	6e-06	0	0	0	0	0	0	0	0	0	0	0	0	0	0	0	0	0	0	0	0	0	0	0	3e-06	0	0	0	0	0	0	0	0	0	0	0	0	0	0	0	2e-06	0	0	0
g__Pseudomonas_mendocina	0	0	0	5e-06	0	2e-06	5e-06	0	0	0	0	0	7e-06	2.4e-05	0	0	0	0	0	0	7e-06	0	0	0	0	0	0	0	0	0	0	0	0	0	0	0	0	0	0	0	0	0	0	0	0	0	0	0	0
g__Kingella_oralis	0	0	0	0	9e-06	7e-06	0	0	0	0	0	0	0	0	0	0	0	0	0	0	0	0	0	0	0	0	0	0	0	0	0	0	0	0	0	0	0	0	0	0	0	0	0	0	0	0	0	0	0
g__Rheinheimera_chironomi	0	0	0	0	0	0	1e-06	0	0	0	0	0	0	0	0	0	0	0	0	0	1e-06	0	0	0	0	0	0	0	0	0	0	0	0	0	0	0	0	0	0	0	0	0	0	0	0	0	0	0	0
g__Unknown_species301	0	0	0	0	0	0	0	0	0	0	0	0	0	0	0	0	0	4e-06	0	0	0	0	0	0	0	0	0	0	0	0	5e-06	0	7e-06	0	3e-06	1e-06	0	0	0	0	0	2e-06	7e-06	0	0	0	0	0	0
g__Enterobacter_asburiae	0	0	0	0	0	2e-06	8e-06	0	0	0	1e-06	0	0	2.5e-05	0	0	0	0	1e-06	0	0	0	0	0	0	0	0	0	0	0	0	0	0	0	0	0	0	0	0	0	0	0	0	0	0	0	0	0	5e-06
g__Pseudomonas_anguilliseptica	0	0	0	3e-06	0	0	0	0	0	0	0	2e-06	2e-06	3.2e-05	0	0	0	0	0	0	0	0	0	0	0	0	0	0	0	0	0	0	0	0	0	0	0	0	0	0	0	0	0	0	0	0	0	1e-06	2e-06
g__Acinetobacter_parvus	0	0	0	0	0	0	4e-05	0	0	0	0	0	3e-06	0	0	0	0	0	1e-06	0	0	0	0	0	0	0	0	0	0	0	0	0	0	0	0	0	0	0	0	0	0	0	0	0	0	0	0	0	0
g__Pseudomonas_viridiflava	0	0	0	0	0	0	0	0	0	0	0	2e-06	0	1.5e-05	0	0	0	0	0	0	0	0	0	0	0	0	0	0	0	2e-06	0	0	0	0	0	0	0	0	0	0	0	0	0	0	0	0	0	0	0
g__Pantoea_agglomerans	0	0	0	1.1e-05	0	0	5e-06	0	0	0	0	0	0	0	0	0	0	0	0	0	0	0	0	0	0	0	0	0	0	0	0	0	0	0	0	0	0	0	0	0	0	0	0	0	0	0	0	0	6e-06
g__Akkermansia_muciniphila	0	0	0	6e-06	0	2e-06	0	0	1e-06	0	1e-06	2e-06	0	2.5e-05	0	0	0	0	0	0	0	0	0	0	0	0	0	0	0	2e-06	0	0	0	0	0	0	0	0	0	0	0	0	0	0	0	0	0	0	0
g__Aeromonas_salmonicida	0	0	0	0	0	1e-06	0	0	0	0	0	0	0	2.5e-05	0	0	0	0	0	0	0	0	0	0	0	0	0	0	0	0	0	0	0	0	0	0	0	0	0	0	0	0	0	0	0	0	0	0	0
g__Unknown_species405	0	0	0	0	0	0	0	0	0	0	0	1e-06	1e-06	0	0	0	0	0	0	0	0	0	0	0	0	0	0	0	0	0	0	0	0	0	0	0	0	0	0	0	0	0	0	0	0	0	0	0	3.5e-05
g__Aggregatibacter_segnis	0	0	0	0	0	0	0	0	0	0	0	0	0	0	0	0	0	0	0	0	0	0	0	0	0	0	0	0	0	0	0	0	0	0	0	0	0	0	0	0	0	0	0	0	0	0	0	0	1e-06
g__Unknown_species13	0	0	0	0	1e-06	5e-06	1e-05	0	0	0	1e-06	0	0	0	0	0	0	0	2e-06	0	0	0	0	0	0	0	0	0	0	2e-06	0	0	0	0	0	0	0	0	0	0	0	0	0	0	0	1e-06	0	0	0
g__Serratia_marcescens	0	0	0	0	0	0	0	0	0	0	0	0	2e-06	2.5e-05	0	0	0	0	0	0	0	0	0	0	0	0	0	0	0	0	0	0	0	0	0	0	0	0	0	0	0	0	0	0	0	2e-06	0	0	0
g__Massilia_timonae	0	1e-06	0	0	0	1e-06	0	0	0	5e-06	0	0	0	0	0	0	0	0	1e-06	0	1.9e-05	0	0	0	0	0	0	0	0	0	0	0	0	0	0	0	0	0	0	0	0	0	0	0	0	0	0	0	0
g__Hafnia_alvei	0	0	0	1.1e-05	0	5e-06	0	0	0	0	0	0	0	0	0	0	0	0	0	0	0	0	0	0	0	0	0	0	0	8e-06	0	0	0	0	0	0	0	0	0	0	0	0	0	0	0	0	0	0	0
g__Enterobacter_aerogenes	0	0	0	0	0	0	2.8e-05	0	0	0	1e-06	0	0	0	0	0	0	0	0	0	0	0	0	0	0	0	0	0	0	0	0	0	0	0	0	0	0	0	0	0	0	0	0	0	0	0	0	0	0
g__Unknown_species107	0	0	0	2e-06	0	0	2.1e-05	0	0	0	0	0	0	0	0	0	0	0	0	0	0	0	0	0	0	0	0	0	0	0	0	0	0	0	0	0	0	0	0	0	0	0	0	0	0	0	0	0	6e-06
g__Pseudomonas_oryzihabitans	0	0	0	0	0	0	0	0	0	0	1e-06	0	0	0	0	0	0	0	0	0	2.1e-05	0	0	0	0	0	0	0	0	0	0	0	0	0	0	0	0	0	0	0	0	0	0	0	0	0	0	0	0
g__Pseudomonas_protegens	0	0	0	0	1e-06	0	0	0	1e-06	0	1e-06	0	0	2.5e-05	0	0	0	0	0	0	0	0	0	0	0	0	0	0	0	0	0	0	0	0	0	0	0	0	0	0	0	0	0	0	0	0	0	0	0
g__Pantoea_conspicua	0	0	0	0	0	0	2.8e-05	0	0	0	0	0	0	0	0	0	0	0	0	0	0	0	0	0	0	0	0	0	0	0	0	0	0	0	0	0	0	0	0	0	0	0	0	0	0	0	0	0	0
g__Neisseria_mucosa	0	0	0	0	0	0	0	0	0	0	0	9e-06	0	1e-05	0	0	0	0	0	0	0	0	0	0	0	0	0	0	0	0	0	0	0	0	0	0	0	0	0	0	0	0	0	0	0	0	0	0	2e-06
g__Eikenella_corrodens	0	0	0	0	0	0	2.3e-05	0	0	0	0	0	0	0	0	0	0	0	0	0	0	0	0	0	0	0	0	0	0	0	0	0	0	0	0	0	0	0	0	0	0	0	0	0	0	0	0	0	0
g__Vibrio_natriegens	0	0	0	2e-06	0	2e-06	1.1e-05	0	4e-06	0	0	1e-06	0	6e-06	0	0	0	0	0	0	0	0	0	0	0	0	0	0	0	0	0	0	0	0	0	0	0	0	0	0	0	0	0	0	0	0	0	0	0
g__Unknown_species34	0	0	0	0	0	2e-06	4e-06	0	0	0	2e-06	0	0	0	0	0	0	0	0	0	0	0	0	0	0	0	0	0	0	0	0	0	0	0	0	0	0	0	0	0	0	0	0	0	0	0	0	0	0
g__Unknown_species184	0	0	0	0	0	0	0	0	0	0	0	0	0	2.1e-05	0	0	0	0	0	0	0	0	0	0	0	0	0	0	0	4e-06	0	0	0	0	0	0	0	0	0	0	0	0	0	0	0	0	0	0	0
g__Unknown_species29	0	0	0	0	0	0	0	0	3e-06	0	0	0	1e-06	1.1e-05	0	0	0	0	3e-06	0	0	0	0	0	0	0	0	0	0	0	0	0	0	0	0	0	0	0	0	0	0	0	0	0	0	0	0	0	0
g__Aeromonas_hydrophila	0	0	0	6e-06	4e-06	0	0	0	0	0	0	0	0	0	0	0	0	0	0	0	0	0	0	0	0	0	0	0	0	0	0	0	0	0	0	0	0	0	0	0	0	0	0	0	0	0	0	0	1e-06
g__Unknown_species31	0	0	0	0	1e-06	0	0	0	0	2e-06	0	0	1e-06	3e-06	0	0	0	0	1e-06	0	0	0	0	0	0	0	0	0	0	0	0	0	0	0	0	0	0	0	0	0	0	0	0	0	0	0	0	0	3e-06
g__Unknown_species264	0	0	0	0	0	0	0	0	0	0	0	0	0	2.3e-05	0	0	0	0	0	0	0	0	0	0	0	0	0	0	0	0	0	0	0	0	0	0	0	0	0	0	0	0	0	0	0	0	0	0	0
g__Unknown_species342	0	0	0	0	0	0	0	0	0	0	0	0	1e-06	0	0	0	0	0	0	0	0	0	0	0	0	0	0	0	0	0	0	0	0	0	0	0	0	0	0	0	0	0	0	0	0	0	0	0	0
g__Unknown_species94	0	0	0	0	0	0	0	0	0	0	0	0	0	0	0	0	0	0	0	2e-06	0	0	0	4e-06	0	0	0	0	0	0	0	0	3e-06	0	0	0	0	0	0	0	0	0	0	0	0	1.1e-05	0	0	0
g__Raoultella_planticola	0	0	0	0	0	0	0	0	0	0	0	0	1e-06	0	0	0	0	0	0	0	0	0	0	0	0	0	0	0	0	0	0	0	0	0	0	0	0	0	0	0	0	0	0	0	0	0	0	0	1.1e-05
g__Acinetobacter_ursingii	0	0	0	1e-06	2e-06	4e-06	0	0	0	0	0	0	0	0	0	0	0	0	0	0	5e-06	0	0	0	0	0	0	0	0	1e-06	0	0	0	0	0	0	0	0	0	0	0	0	0	0	0	0	0	0	0
g__Aeromonas_media	0	0	0	1e-06	0	0	7e-06	0	0	0	0	0	0	1.3e-05	0	0	0	0	0	0	0	0	0	0	0	0	0	0	0	0	0	0	0	0	0	0	0	0	0	0	0	0	0	0	0	0	0	0	0
g__Unknown_species285	0	0	0	0	0	0	0	0	0	0	0	0	0	4e-06	0	0	0	0	0	0	0	0	0	0	0	0	0	0	0	0	0	0	0	0	0	0	0	0	0	0	0	0	0	0	0	0	0	0	0
g__Unknown_species680	0	0	0	3e-06	0	0	0	0	0	0	0	2e-06	0	0	0	0	0	0	0	0	0	0	0	0	0	0	0	0	0	0	0	0	0	0	0	0	0	0	0	0	0	0	0	0	0	0	0	0	0
g__Unknown_species256	0	0	0	0	0	0	0	0	0	0	0	0	0	7e-06	0	0	1e-06	0	0	0	0	0	1e-06	0	0	0	2e-06	0	0	0	0	0	0	0	0	0	0	0	1e-06	0	0	0	0	1e-06	0	2e-06	0	0	1e-06
g__Unknown_species26	0	0	0	0	0	0	1e-06	0	1.8e-05	0	0	0	0	0	0	0	0	0	0	0	0	0	0	0	0	0	0	0	0	0	0	0	0	0	0	0	0	0	0	0	0	0	0	0	0	0	0	0	0
g__Pseudomonas_alcaligenes	0	0	0	1e-06	0	0	0	0	0	0	0	0	0	0	0	0	0	0	0	0	0	0	0	0	0	0	0	0	0	8e-06	0	0	0	0	0	0	0	0	0	0	0	0	0	0	0	0	0	0	0
g__Pseudoxanthomonas_taiwanensis	0	0	0	0	0	0	3e-06	0	0	0	1e-06	1e-06	0	0	0	0	0	0	0	0	9e-06	0	0	0	0	0	0	0	0	0	0	0	0	0	0	0	0	0	0	0	0	0	0	0	0	1e-06	0	0	0
g__Mycoplasma_hominis	0	0	0	0	0	0	0	0	0	0	0	0	0	0	0	0	0	0	0	0	0	0	0	0	0	0	0	0	0	0	0	0	0	0	0	0	0	0	0	0	0	0	0	0	0	0	0	0	0
g__Enterobacter_cancerogenus	0	0	0	0	0	0	0	0	0	0	0	0	0	1.8e-05	0	0	0	0	0	0	0	0	0	0	0	0	0	0	0	0	0	0	0	0	0	0	0	0	0	0	0	0	0	0	0	0	0	0	0
g__Pseudomonas_fulva	0	0	0	0	0	2e-06	0	0	1e-06	0	0	0	0	0	0	0	0	0	0	0	0	0	0	0	0	0	0	0	0	5e-06	0	0	0	0	0	0	0	0	0	0	0	0	0	0	0	0	0	0	0
g__Unknown_species71	0	0	0	0	0	0	1.3e-05	0	0	0	0	0	0	0	0	0	0	0	0	0	0	0	0	0	0	0	0	0	0	0	0	0	0	0	0	0	0	0	0	0	0	0	0	0	0	0	0	0	3e-06
g__Unknown_species210	0	0	0	0	0	0	0	0	0	0	0	0	0	0	0	0	0	0	0	0	0	0	0	0	0	0	0	0	0	0	0	0	0	0	0	0	0	0	0	0	0	0	0	0	0	1.8e-05	0	0	0
g__Unknown_species27	0	0	0	0	0	0	0	0	0	0	0	0	0	1.5e-05	0	0	0	0	0	0	0	0	0	0	0	0	0	0	0	0	0	0	0	0	0	0	0	0	0	0	0	0	0	0	0	3e-06	0	0	0
g__Unknown_species15	0	0	0	0	5e-06	0	9e-06	0	0	0	0	0	0	0	0	0	0	0	0	0	0	0	0	0	0	0	0	0	0	0	0	0	0	0	0	0	0	0	0	0	0	0	0	0	0	0	0	0	0
g__Pseudomonas_fluorescens	0	0	0	0	0	0	0	0	0	0	0	0	3e-06	0	0	0	0	0	1e-06	0	7e-06	0	0	0	0	0	0	0	0	1e-06	0	0	0	0	0	0	0	0	0	0	0	0	0	0	0	0	0	0	2e-06
g__Enterobacter_cloacae	0	0	0	2e-06	0	0	0	0	0	0	0	0	0	2e-06	0	0	0	0	0	0	0	0	0	0	0	0	0	0	0	0	0	0	0	0	0	0	0	0	0	0	0	0	0	0	0	0	0	0	3e-06
g__Unknown_species130	0	0	0	0	0	0	0	0	0	0	0	0	0	1.6e-05	0	0	0	0	0	0	0	0	0	0	0	0	0	0	0	0	0	0	0	0	0	0	0	0	0	0	0	0	0	0	0	0	0	0	0
g__Unknown_species860	0	0	0	0	0	0	0	0	0	0	0	0	0	0	0	0	0	0	0	0	0	0	0	0	0	0	0	0	0	0	0	0	0	0	0	0	0	0	0	0	0	0	0	0	0	0	0	0	0
g__Unknown_species212	0	0	0	0	0	0	0	0	0	0	0	0	0	0	0	0	0	0	0	0	0	0	0	0	0	0	0	0	0	0	0	0	0	0	0	0	0	0	0	0	0	0	0	0	0	0	0	1e-06	1e-05
g__Unknown_species929	0	0	0	0	0	0	0	0	0	0	0	0	0	0	0	0	0	0	0	0	0	0	0	0	0	0	0	0	0	0	0	1e-06	2e-06	0	1e-06	0	0	1e-06	1e-06	1e-06	0	0	0	0	0	0	0	0	0
g__Unknown_species723	0	0	0	0	2e-06	0	0	0	0	0	0	1e-06	0	0	0	0	0	0	0	0	0	0	0	0	0	0	0	0	0	0	0	0	0	0	0	0	0	0	0	0	0	0	0	0	0	6e-06	0	0	3e-06
g__Stenotrophomonas_acidaminiphila	0	0	0	1e-06	0	0	1e-06	0	2e-06	0	0	2e-06	0	4e-06	0	0	0	0	0	0	0	0	0	0	0	0	0	0	0	1e-06	0	0	0	0	0	0	0	0	0	0	0	0	0	0	0	0	0	0	0
g__Unknown_species131	0	0	0	0	0	0	0	0	0	0	0	0	0	0	0	0	0	0	0	0	0	0	0	0	0	0	0	0	0	0	0	0	0	2e-06	0	0	0	0	0	0	0	0	0	0	0	0	0	0	4e-06
g__Unknown_species231	0	0	0	0	0	2e-06	0	0	0	0	0	1e-06	0	0	0	0	0	0	0	0	0	0	0	0	0	0	0	0	0	0	0	0	1e-06	0	0	0	0	0	0	1e-06	0	0	1e-06	0	0	0	0	0	0
g__Unknown_species52	0	0	0	0	0	5e-06	0	0	0	0	0	0	0	0	0	0	0	0	0	0	0	0	0	0	0	0	0	0	0	0	0	0	0	0	0	0	0	0	0	0	0	0	0	0	0	0	0	0	0
g__Unknown_species66	0	0	0	0	0	0	0	0	1e-06	0	0	0	0	6e-06	0	0	0	0	0	0	0	0	0	0	0	0	0	0	0	1e-06	0	0	0	0	0	0	0	0	0	0	0	0	0	0	0	0	0	0	0
g__Unknown_species48	0	0	0	7e-06	0	0	0	0	0	0	6e-06	0	0	1e-06	0	0	0	0	0	0	0	0	0	0	0	0	0	0	0	0	0	0	0	0	0	0	0	0	0	0	0	0	0	0	0	0	0	0	0
g__Unknown_species7	2e-06	3e-06	0	0	2e-06	0	0	0	0	0	0	0	2e-06	0	0	0	0	0	0	0	0	0	5e-06	0	0	0	0	0	0	0	0	0	0	0	0	0	0	0	0	0	0	0	0	0	0	0	0	0	0
g__Pseudomonas_luteola	0	0	0	0	0	0	0	0	1.1e-05	0	0	0	0	0	0	0	0	0	0	0	0	0	0	0	0	0	1e-06	0	0	0	0	0	0	0	0	0	0	0	0	0	0	0	0	0	0	1e-06	0	0	0
g__Halomonas_boliviensis	0	0	0	7e-06	0	0	0	0	0	0	0	0	0	0	0	0	0	0	0	0	0	0	0	0	0	0	0	0	0	0	0	0	0	0	0	0	0	0	0	0	0	0	0	0	0	0	0	0	0
g__Unknown_species123	0	0	0	0	6e-06	0	8e-06	0	0	0	0	0	0	0	0	0	0	0	0	0	0	0	0	0	0	0	0	0	0	0	0	0	0	0	0	0	0	0	0	0	0	0	0	0	0	0	0	0	0
g__Cardiobacterium_valvarum	0	0	0	0	0	0	0	0	0	0	0	0	2e-06	0	0	0	0	0	0	0	0	0	0	0	0	0	0	0	0	0	0	0	0	0	0	0	0	0	0	0	0	0	0	0	0	0	0	0	0
g__Unknown_species205	0	0	0	0	0	0	1.4e-05	0	0	0	0	0	0	0	0	0	0	0	0	0	0	0	0	0	0	0	0	0	0	0	0	0	0	0	0	0	0	0	0	0	0	0	0	0	0	0	0	0	0
g__Unknown_species170	0	0	0	0	0	0	0	0	0	1.4e-05	0	0	0	0	0	0	0	0	0	0	0	0	0	0	0	0	0	0	0	0	0	0	0	0	0	0	0	0	0	0	0	0	0	0	0	0	0	0	0
g__Enterobacter_cowanii	0	0	0	0	1e-06	0	0	0	0	0	0	0	0	0	0	0	0	0	0	0	0	0	0	0	0	0	0	0	0	0	0	0	0	0	0	0	0	0	0	0	0	0	0	0	0	0	0	0	0
g__Unknown_species58	0	0	0	0	0	0	0	0	0	0	0	0	0	1.2e-05	0	0	0	0	0	0	0	0	0	0	0	0	0	0	0	0	0	0	0	0	0	0	0	0	0	0	0	0	0	0	0	0	0	0	0
g__Unknown_species406	0	0	0	0	0	0	0	0	0	0	0	0	0	1.3e-05	0	0	0	0	0	0	0	0	0	0	0	0	0	0	0	0	0	0	0	0	0	0	0	0	0	0	0	0	0	0	0	0	0	0	0
g__Unknown_species219	0	0	0	0	0	0	0	0	0	0	0	0	0	1.4e-05	0	0	0	0	0	0	0	0	0	0	0	0	0	0	0	0	0	0	0	0	0	0	0	0	0	0	0	0	0	0	0	0	0	0	0
g__Unknown_species67	0	0	0	0	5e-06	0	0	0	6e-06	0	0	0	0	0	0	0	0	0	0	0	0	0	0	0	0	0	0	0	0	0	0	0	0	0	0	0	0	0	0	0	0	0	0	0	0	0	0	0	0
g__Pseudomonas_veronii	0	0	0	0	2e-06	0	0	0	6e-06	0	0	1e-06	0	0	0	0	0	0	0	0	0	0	0	0	0	0	1e-06	0	0	0	0	0	0	0	0	0	0	0	0	0	0	0	0	0	0	0	0	0	0
g__Halomonas_hamiltonii	0	0	0	0	0	4e-06	9e-06	0	0	0	0	0	0	0	0	0	0	0	0	0	0	0	0	0	0	0	0	0	0	0	0	0	0	0	0	0	0	0	0	0	0	0	0	0	0	0	0	0	0
g__Unknown_species509	0	0	0	0	0	0	0	0	0	2e-06	0	0	0	0	0	0	0	0	2e-06	0	0	0	0	0	0	0	0	0	0	0	0	0	0	0	0	0	0	0	0	0	0	0	0	0	0	0	0	0	5e-06
g__Unknown_species140	0	0	0	0	0	0	1.1e-05	0	2e-06	0	0	0	0	0	0	0	0	0	0	0	0	0	0	0	0	0	0	0	0	0	0	0	0	0	0	0	0	0	0	0	0	0	0	0	0	0	0	0	0
g__Kluyvera_ascorbata	0	0	0	0	0	0	0	0	0	0	0	2e-06	0	0	0	0	0	0	0	0	0	0	0	0	0	0	0	0	0	0	0	0	0	0	0	0	0	0	0	0	0	0	0	0	0	0	0	0	0
g__Unknown_species213	0	0	0	0	0	0	0	0	0	0	0	0	0	0	0	0	0	0	0	0	0	0	0	0	0	0	0	0	0	0	0	0	0	0	0	0	0	0	0	0	0	0	0	0	0	0	0	0	0
g__Cedecea_davisae	0	0	0	0	0	0	0	0	0	0	0	0	0	0	0	0	0	0	0	0	1.3e-05	0	0	0	0	0	0	0	0	0	0	0	0	0	0	0	0	0	0	0	0	0	0	0	0	0	0	0	0
g__Xanthomonas_arboricola	0	0	0	0	5e-06	0	0	0	0	0	3e-06	0	0	0	0	0	0	0	0	0	0	0	0	0	0	0	0	0	0	0	0	0	0	0	0	0	0	0	0	0	0	0	0	0	0	0	0	0	0
g__Pseudomonas_flavescens	0	0	0	2e-06	0	0	5e-06	0	0	0	0	0	0	0	0	0	0	0	0	0	0	0	0	0	0	0	0	0	0	3e-06	0	0	0	0	0	0	0	0	0	0	0	0	0	0	0	0	0	0	0
g__Erwinia_toletana	0	0	0	0	0	0	1.1e-05	0	0	0	0	0	0	0	0	0	0	0	0	0	0	0	0	0	0	0	0	0	0	0	0	0	0	0	0	0	0	0	0	0	0	0	0	0	0	0	0	0	0
g__Unknown_species173	0	0	0	0	0	0	0	0	1e-06	0	0	0	0	0	0	0	0	0	0	0	8e-06	0	0	0	0	0	0	0	0	2e-06	0	0	0	0	0	0	0	0	0	0	0	0	0	0	0	1e-06	0	0	0
g__Unknown_species50	0	0	0	0	0	0	0	0	0	0	0	0	0	0	0	0	0	0	0	0	1.2e-05	0	0	0	0	0	0	0	0	0	0	0	0	0	0	0	0	0	0	0	0	0	0	0	0	0	0	0	0
g__Unknown_species358	0	0	0	0	0	0	0	0	0	0	0	0	0	1.2e-05	0	0	0	0	0	0	0	0	0	0	0	0	0	0	0	0	0	0	0	0	0	0	0	0	0	0	0	0	0	0	0	0	0	0	0
g__Xanthomonas_axonopodis	0	0	0	0	0	0	0	0	0	0	0	0	0	0	0	0	0	0	0	0	0	0	0	0	0	0	0	0	0	0	0	0	0	0	0	0	0	0	0	0	0	0	0	0	0	0	0	0	0
g__Unknown_species97	0	0	0	0	0	0	0	0	0	0	0	0	0	0	0	0	0	0	0	0	0	0	0	0	0	0	0	0	0	1.1e-05	0	0	0	0	0	0	0	0	0	0	0	0	0	0	0	0	0	0	0
g__Acinetobacter_beijerinckii	0	0	0	0	0	0	0	0	0	0	0	0	0	0	0	0	0	0	0	0	0	0	0	0	0	0	0	0	0	3e-06	0	0	0	0	0	0	0	0	0	0	0	0	0	0	0	6e-06	0	1e-06	0
g__Unknown_species480	0	0	0	0	0	0	0	0	0	0	0	0	0	0	0	0	0	0	0	0	0	0	0	0	0	0	0	0	0	1e-05	0	0	0	0	0	0	0	0	0	0	0	0	0	0	0	0	0	0	0
g__Pseudoalteromonas_elyakovii	0	0	0	0	0	0	0	0	0	0	0	0	0	0	0	0	0	0	0	0	0	0	0	0	0	0	0	0	0	0	0	0	0	0	0	0	0	0	0	0	0	0	0	0	0	0	0	0	0
g__Psychrobacter_cibarius	0	0	0	0	0	4e-06	0	0	0	0	0	0	0	0	0	0	0	0	0	0	0	0	0	0	0	0	0	0	0	0	0	0	0	0	0	0	0	0	0	0	0	0	0	0	0	0	0	0	6e-06
g__Haemophilus_sputorum	0	0	0	0	0	0	0	0	0	0	0	0	0	0	0	0	0	0	0	0	4e-06	0	0	0	0	0	0	0	0	0	0	0	0	0	0	0	0	0	0	0	0	0	0	0	0	0	0	0	6e-06
g__Unknown_species6	0	0	0	0	0	0	0	0	0	0	0	0	9e-06	0	0	0	0	0	0	0	0	0	0	0	0	0	0	0	0	0	0	0	0	0	0	0	0	0	0	0	0	0	0	0	0	0	0	0	0
g__Unknown_species98	0	0	0	0	0	0	0	0	0	0	1e-06	0	3e-06	0	0	0	0	0	0	0	0	0	0	0	0	0	0	0	0	0	0	0	0	0	0	0	0	0	0	0	0	0	0	0	0	0	0	0	0
g__Klebsiella_oxytoca	0	0	0	5e-06	0	0	0	0	0	0	0	2e-06	2e-06	0	0	0	0	0	0	0	0	0	0	0	0	0	0	0	0	0	0	0	0	0	0	0	0	0	0	0	0	0	0	0	0	0	0	0	0
g__Noviherbaspirillum_suwonense	0	0	0	0	0	0	0	0	9e-06	0	0	0	0	0	0	0	0	0	0	0	0	0	0	0	0	0	0	0	0	0	0	0	0	0	0	0	0	0	0	0	0	0	0	0	0	0	0	0	0
g__Aeromonas_jandaei	0	0	0	0	0	0	0	0	5e-06	0	0	0	0	0	0	0	0	0	3e-06	0	0	0	0	0	0	0	0	0	0	0	0	0	0	0	0	0	0	0	0	0	0	0	0	0	0	0	0	0	0
g__Unknown_species632	0	0	0	0	0	0	0	0	0	0	0	1e-06	0	0	0	0	0	0	0	2e-06	0	0	0	0	0	0	0	0	0	0	0	0	0	1e-06	0	0	0	0	0	0	0	0	0	0	0	0	0	0	0
g__Citrobacter_murliniae	0	0	0	0	0	0	0	0	5e-06	0	0	0	0	0	0	0	0	0	0	0	0	0	0	0	0	0	0	0	0	0	0	0	0	0	0	0	0	0	0	0	0	0	0	0	0	0	0	0	3e-06
g__Pantoea_brenneri	0	0	0	0	0	0	7e-06	0	0	0	0	0	0	0	0	0	0	0	0	0	0	0	0	0	0	0	0	0	0	0	0	0	0	0	0	0	0	0	0	0	0	0	0	0	0	0	0	0	0
g__Aeromonas_veronii	0	0	0	0	0	0	0	0	0	0	0	0	0	0	0	0	0	0	0	0	7e-06	0	0	0	0	0	0	0	0	0	0	0	0	0	0	0	0	0	0	0	0	0	0	0	0	0	0	0	0
g__Unknown_species61	0	0	0	0	0	0	0	0	0	0	0	0	0	0	0	0	0	0	0	0	0	0	0	0	0	0	0	0	0	0	0	0	0	0	0	0	0	0	0	0	0	0	0	0	0	0	0	0	9e-06
g__Psychrobacter_maritimus	0	0	0	0	0	0	0	0	0	0	0	0	0	2e-06	0	0	0	0	0	0	0	0	0	0	0	0	0	0	0	0	0	0	0	0	0	0	0	0	0	0	0	0	0	0	0	0	0	0	0
g__Unknown_species105	0	0	0	0	0	0	0	0	0	0	0	0	0	0	0	0	0	0	0	0	0	0	0	0	0	0	0	0	0	0	0	0	0	0	0	0	0	0	0	0	0	0	0	0	0	0	0	0	0
g__Neisseria_cinerea	0	0	0	0	4e-06	0	0	0	0	0	0	0	0	0	0	0	0	0	0	0	0	0	0	0	0	0	0	0	0	0	0	0	0	0	0	0	0	0	0	0	0	0	0	0	0	0	0	1e-06	0
g__Unknown_species39	0	0	0	7e-06	0	0	0	0	0	1e-06	0	0	0	0	0	0	0	0	0	0	0	0	0	0	0	0	0	0	0	0	0	0	0	0	0	0	0	0	0	0	0	0	0	0	0	0	0	0	0
g__Unknown_species439	0	0	0	0	0	0	0	0	0	0	0	0	0	0	0	0	0	0	0	0	0	0	0	0	0	0	0	0	0	0	0	0	0	0	0	0	0	0	0	0	0	0	0	0	0	0	0	0	5e-06
g__Pseudoalteromonas_undina	0	0	0	0	0	0	0	0	0	0	0	0	0	0	0	0	0	0	2e-06	0	5e-06	0	0	0	0	0	0	0	0	0	0	0	0	0	0	0	0	0	0	0	0	0	0	0	0	0	0	0	0
g__Unknown_species257	0	0	0	0	0	0	0	0	0	0	0	0	0	5e-06	0	0	0	0	2e-06	0	0	0	0	0	0	0	0	0	0	0	0	0	0	0	0	0	0	0	0	0	0	0	0	0	0	0	0	0	0
g__Unknown_species77	0	0	0	0	0	0	0	0	3e-06	0	0	0	0	0	0	0	0	0	0	0	0	0	0	0	0	0	0	0	0	0	0	0	0	0	0	0	0	0	0	0	0	0	0	0	0	0	0	0	0
g__Campylobacter_concisus	0	0	0	0	0	4e-06	0	0	0	0	0	0	3e-06	0	0	0	0	0	0	0	0	0	0	0	0	0	0	0	0	0	0	0	0	0	0	0	0	0	0	0	0	0	0	0	0	0	0	0	0
g__Unknown_species329	0	0	0	0	0	0	0	0	0	0	0	0	0	2e-06	0	0	0	0	0	0	0	0	0	0	0	0	0	0	0	0	0	0	0	0	0	0	0	0	0	0	0	0	0	0	0	0	0	0	0
g__Unknown_species191	0	0	0	0	0	0	7e-06	0	0	0	0	0	0	0	0	0	0	0	0	0	0	0	0	0	0	0	0	0	0	0	0	0	0	0	0	0	0	0	0	0	0	0	0	0	0	0	0	0	0
g__Moraxella_nonliquefaciens	0	0	0	0	0	0	7e-06	0	0	0	0	0	0	0	0	0	0	0	0	0	0	0	0	0	0	0	0	0	0	0	0	0	0	0	0	0	0	0	0	0	0	0	0	0	0	0	0	0	0
g__Unknown_species436	0	0	0	0	0	0	0	0	0	0	0	0	0	5e-06	0	0	0	0	0	0	0	0	0	0	0	0	0	0	0	1e-06	0	0	0	0	0	0	0	0	0	0	0	0	0	0	0	0	0	0	0
g__Unknown_species291	0	0	0	0	0	0	0	0	0	0	0	0	0	0	0	0	0	0	0	0	0	0	0	0	0	0	0	0	0	0	0	0	0	0	0	0	0	0	0	0	0	0	0	0	0	0	0	0	0
g__Pseudomonas_cedrina	0	0	0	0	0	0	0	0	0	0	0	0	0	7e-06	0	0	0	0	0	0	0	0	0	0	0	0	0	0	0	0	0	0	0	0	0	0	0	0	0	0	0	0	0	0	0	0	0	0	0
g__Vibrio_metschnikovii	0	0	0	3e-06	0	0	0	0	2e-06	0	0	0	0	0	0	0	0	0	0	0	0	0	0	0	0	0	0	0	0	0	0	0	0	0	0	0	0	0	0	0	0	0	0	0	0	0	0	0	0
g__Vibrio_harveyi	0	0	0	0	2e-06	0	2e-06	0	0	0	0	0	0	0	0	0	0	0	0	0	0	0	0	0	0	0	0	0	0	0	0	0	0	0	0	0	0	0	0	0	0	0	0	0	0	0	0	0	0
g__Unknown_species578	0	0	0	0	0	0	0	0	0	0	0	0	0	4e-06	0	0	0	0	1e-06	0	0	0	0	0	0	0	0	0	0	0	0	0	0	0	2e-06	0	0	0	0	0	0	0	0	0	0	0	0	0	0
g__Unknown_species141	0	0	0	0	0	2e-06	0	0	0	0	0	0	4e-06	0	0	0	0	0	0	0	0	0	0	0	0	0	0	0	0	0	0	0	0	0	0	0	0	0	0	0	0	0	0	0	0	0	0	0	0
g__Unknown_species22	0	0	0	0	0	0	0	0	0	0	0	0	0	0	0	0	0	0	0	0	0	0	0	0	0	0	0	0	0	0	0	0	0	0	0	0	0	0	0	0	0	0	0	0	0	0	0	1e-06	0
g__Vibrio_furnissii	0	0	0	2e-06	0	0	0	0	3e-06	0	0	0	0	0	0	0	0	0	0	0	0	0	0	0	0	0	0	0	0	0	0	0	0	0	0	0	0	0	0	0	0	0	0	0	0	0	0	0	0
g__Raoultella_ornithinolytica	0	0	0	0	0	0	0	0	6e-06	0	0	0	0	0	0	0	0	0	0	0	0	0	0	0	0	0	0	0	0	0	0	0	0	0	0	0	0	0	0	0	0	0	0	0	0	0	0	0	0
g__Pseudomonas_pseudoalcaligenes	0	0	0	0	0	0	0	0	0	0	0	2e-06	0	0	0	0	0	0	0	0	0	0	0	0	0	0	0	0	0	0	0	0	0	0	0	0	0	0	0	0	0	0	0	0	0	0	0	0	0
g__Acinetobacter_gyllenbergii	0	0	0	0	0	4e-06	0	0	0	0	0	1e-06	1e-06	0	0	0	0	0	0	0	0	0	0	0	0	0	0	0	0	0	0	0	0	0	0	0	0	0	0	0	0	0	0	0	0	0	0	0	0
g__Unknown_species43	0	0	0	0	0	0	0	0	0	0	0	0	0	0	0	0	0	0	0	0	0	0	0	0	0	0	0	0	0	0	0	0	0	0	0	0	0	0	0	0	0	0	0	0	0	0	0	0	0
g__Unknown_species20	0	0	0	0	0	0	2e-06	0	0	0	0	0	0	2e-06	0	0	0	0	0	0	0	0	0	0	0	0	0	0	0	0	0	0	0	0	0	0	0	0	0	0	0	0	0	0	0	0	0	0	0
g__Acinetobacter_calcoaceticus	0	0	0	0	0	0	0	0	0	0	0	0	0	0	0	0	0	0	0	0	0	0	0	0	0	0	0	0	0	0	0	0	0	0	0	0	0	0	0	0	0	0	0	0	0	5e-06	0	0	0
g__Massilia_oculi	0	0	0	0	0	0	0	0	0	0	0	0	0	0	0	0	0	0	0	0	0	0	0	0	0	0	0	0	0	6e-06	0	0	0	0	0	0	0	0	0	0	0	0	0	0	0	0	0	0	0
g__Unknown_species172	0	0	0	0	0	0	0	0	0	0	0	0	1e-06	5e-06	0	0	0	0	0	0	0	0	0	0	0	0	0	0	0	0	0	0	0	0	0	0	0	0	0	0	0	0	0	0	0	0	0	0	0
g__Pseudomonas_azotoformans	0	0	0	0	0	0	0	0	0	0	0	0	0	0	0	0	0	0	0	0	0	0	0	0	0	0	0	0	0	0	0	0	0	0	0	0	0	0	0	0	0	0	0	0	0	0	0	0	0
g__Methylotenera_mobilis	0	0	0	0	0	0	0	0	0	0	0	0	0	6e-06	0	0	0	0	0	0	0	0	0	0	0	0	0	0	0	0	0	0	0	0	0	0	0	0	0	0	0	0	0	0	0	0	0	0	0
g__Dyella_marensis	0	0	0	0	0	0	0	0	0	0	0	0	0	0	0	0	0	0	0	0	0	0	0	0	0	0	0	0	0	0	0	0	0	0	0	0	0	0	0	0	0	0	0	0	0	0	0	0	0
g__Unknown_species376	0	0	0	0	0	0	0	0	0	0	0	0	0	0	0	0	0	0	0	0	0	0	0	0	0	0	0	0	0	0	0	0	0	0	0	0	0	0	0	0	0	0	0	0	0	5e-06	0	0	0
g__Unknown_species35	0	0	0	0	0	0	0	0	0	0	0	0	0	0	0	0	0	0	0	0	0	0	0	0	0	0	0	0	0	0	0	0	0	0	0	0	0	0	0	0	0	0	0	0	0	0	0	0	5e-06
g__Acinetobacter_haemolyticus	0	0	0	0	0	0	0	0	0	0	0	0	0	0	0	0	0	0	0	0	0	0	0	0	0	0	0	0	0	0	0	0	0	0	0	0	0	0	0	0	0	0	0	0	0	0	0	1e-06	0
g__Haemophilus_haemolyticus	0	0	0	1e-06	0	0	0	0	0	0	0	0	3e-06	0	0	0	0	0	0	0	0	0	0	0	0	0	0	0	0	0	0	0	0	0	0	0	0	0	0	0	0	0	0	0	0	0	0	0	0
g__Unknown_species51	0	0	0	1e-06	0	0	0	0	3e-06	0	0	0	0	0	0	0	0	0	0	0	0	0	0	0	0	0	0	0	0	0	0	0	0	0	0	0	0	0	0	0	0	0	0	0	0	0	0	0	0
g__Unknown_species17	0	0	0	0	3e-06	0	0	0	0	0	0	1e-06	0	0	0	0	0	0	0	0	0	0	0	0	0	0	0	0	0	0	0	0	0	0	0	0	0	0	0	0	0	0	0	0	0	0	0	0	0
g__Acinetobacter_pittii	0	0	0	0	4e-06	0	0	0	0	0	0	0	0	0	0	0	0	0	0	0	0	0	0	0	0	0	0	0	0	0	0	0	0	0	0	0	0	0	0	0	0	0	0	0	0	0	0	0	0
g__Unknown_species129	0	0	0	0	0	1e-06	0	0	2e-06	0	0	0	0	0	0	0	0	0	0	0	0	0	0	0	0	0	0	0	0	0	0	0	0	0	0	0	0	0	0	0	0	0	0	0	0	0	0	0	0
g__Unknown_species36	0	0	0	0	0	0	0	0	0	0	0	2e-06	0	0	0	0	0	0	0	0	0	0	0	0	0	0	0	0	0	2e-06	0	0	0	0	0	0	0	0	0	0	0	0	0	0	0	0	0	0	0
g__Unknown_species14	0	0	0	0	0	0	0	0	0	0	0	0	0	0	0	0	0	0	0	0	0	0	0	0	0	0	0	0	0	0	0	0	0	0	0	0	0	0	0	0	0	0	0	0	0	0	0	0	1e-06
g__Unknown_species295	0	0	0	0	0	0	4e-06	0	0	0	0	0	0	0	0	0	0	0	0	0	0	0	0	0	0	0	0	0	0	0	0	0	0	0	0	0	0	0	0	0	0	0	0	0	0	0	0	0	0
g__Unknown_species237	0	0	0	0	0	0	4e-06	0	0	1e-06	0	0	0	0	0	0	0	0	0	0	0	0	0	0	0	0	0	0	0	0	0	0	0	0	0	0	0	0	0	0	0	0	0	0	0	0	0	0	0
g__Unknown_species3	0	0	0	0	1e-06	0	0	0	0	0	0	0	3e-06	0	0	0	0	0	0	0	0	0	0	0	0	0	0	0	0	0	0	0	0	0	0	0	0	0	0	0	0	0	0	0	0	0	0	0	0
g__Stenotrophomonas_koreensis	0	0	0	0	0	0	0	0	0	0	0	0	0	0	0	0	0	0	0	0	0	0	0	0	0	0	0	0	0	0	0	0	0	0	0	0	0	0	0	0	0	0	0	0	0	0	0	0	0
g__Unknown_species437	0	0	0	0	0	0	0	0	0	0	0	0	0	0	0	0	0	0	0	0	0	0	0	0	0	0	0	0	0	0	0	0	0	0	0	0	0	0	0	0	0	0	0	0	0	0	0	0	0
g__Vibrio_aestuarianus	0	0	0	0	0	0	0	0	3e-06	0	0	0	0	0	0	0	0	0	0	1e-06	0	0	0	0	0	0	0	0	0	0	0	0	0	0	0	0	0	0	0	0	0	0	0	0	0	0	0	0	0
g__Unknown_species110	0	0	0	0	1e-06	0	0	0	2e-06	0	0	0	0	0	0	0	0	0	0	0	0	0	0	0	0	0	0	0	0	0	0	0	0	0	1e-06	0	0	0	0	0	0	0	0	0	0	0	0	0	0
g__Unknown_species80	0	0	0	0	0	0	0	0	0	0	0	0	1e-06	0	0	0	0	0	0	0	0	0	0	0	0	0	0	0	0	0	0	0	0	0	0	0	0	0	0	0	0	0	0	0	0	0	0	0	0
g__Unknown_species10	0	0	0	0	0	0	0	0	0	0	0	0	0	0	0	0	0	0	0	0	0	0	0	0	0	0	0	0	0	0	0	0	0	0	0	0	0	0	0	0	0	0	0	0	0	0	0	0	0
g__Unknown_species127	0	0	0	0	0	0	0	0	1e-06	0	0	0	0	0	0	0	0	0	0	0	0	0	0	0	0	0	0	0	0	1e-06	0	0	0	0	0	0	0	0	0	0	0	0	0	0	0	0	0	0	0
g__Unknown_species59	0	0	0	0	0	0	3e-06	0	1e-06	0	0	0	0	0	0	0	0	0	0	0	0	0	0	0	0	0	0	0	0	0	0	0	0	0	0	0	0	0	0	0	0	0	0	0	0	0	0	0	0
g__Unknown_species683	0	0	0	0	0	0	0	0	0	0	0	0	0	0	0	0	0	0	1e-06	0	0	0	0	0	0	0	0	0	0	0	0	0	0	0	0	0	0	0	0	0	0	0	0	0	0	0	0	0	0
g__Pseudomonas_mohnii	0	0	0	0	0	0	4e-06	0	0	0	0	0	0	0	0	0	0	0	0	0	0	0	0	0	0	0	0	0	0	0	0	0	0	0	0	0	0	0	0	0	0	0	0	0	0	0	0	0	0
g__Pseudomonas_nitroreducens	0	0	0	0	0	0	0	0	0	0	0	0	0	0	0	0	0	0	0	0	0	0	0	0	0	0	0	0	0	0	0	0	0	0	0	0	0	0	0	0	0	0	0	0	0	0	0	0	3e-06
g__Unknown_species270	0	0	0	0	0	1e-06	0	0	0	0	0	0	0	0	0	0	0	0	0	0	0	0	0	0	0	0	0	0	0	0	0	0	0	0	0	0	0	0	0	0	0	0	0	0	0	0	0	0	0
g__Unknown_species287	0	0	0	0	0	0	0	0	0	0	0	0	0	4e-06	0	0	0	0	0	0	0	0	0	0	0	0	0	0	0	0	0	0	0	0	0	0	0	0	0	0	0	0	0	0	0	0	0	0	0
g__Unknown_species208	0	0	0	0	0	0	0	0	0	0	0	0	0	4e-06	0	0	0	0	0	0	0	0	0	0	0	0	0	0	0	0	0	0	0	0	0	0	0	0	0	0	0	0	0	0	0	0	0	0	0
g__Unknown_species85	0	0	0	0	0	0	0	0	0	0	0	0	3e-06	0	0	0	0	0	0	0	0	0	0	0	0	0	0	0	0	0	0	0	0	0	0	0	0	0	0	0	0	0	0	0	0	0	0	0	0
g__Pseudomonas_jessenii	0	0	0	0	3e-06	0	0	0	0	0	0	0	0	0	0	0	0	0	0	0	0	0	0	0	0	0	0	0	0	0	0	0	0	0	0	0	0	0	0	0	0	0	0	0	0	0	0	0	0
g__Unknown_species56	0	0	0	0	0	0	0	0	0	0	1e-06	0	0	0	0	0	0	0	0	1e-06	0	0	0	0	0	0	0	0	0	0	0	0	0	0	0	0	0	0	0	0	0	0	0	0	0	0	0	0	0
g__Aeromonas_allosaccharophila	0	0	0	0	0	1e-06	0	0	0	0	0	1e-06	0	0	0	0	0	0	0	0	0	0	0	0	0	0	0	0	0	0	0	0	0	0	0	0	0	0	0	0	0	0	0	0	0	0	0	0	0
g__Pseudomonas_vranovensis	0	0	0	0	0	0	0	0	3e-06	0	0	0	0	0	0	0	0	0	0	0	0	0	0	0	0	0	0	0	0	0	0	0	0	0	0	0	0	0	0	0	0	0	0	0	0	0	0	0	0
g__Unknown_species703	0	0	0	0	0	0	0	0	2e-06	0	0	0	0	0	0	0	0	0	0	0	0	0	0	0	0	0	0	0	0	0	0	0	0	0	0	0	0	0	0	0	0	0	0	0	0	0	0	0	0
g__Neisseria_oralis	0	0	0	0	0	0	0	0	0	0	0	0	0	0	0	0	0	0	0	0	0	0	0	0	0	0	0	0	0	0	0	0	0	0	0	0	0	0	0	0	0	0	0	0	0	0	0	0	0
g__Unknown_species63	0	0	0	1e-06	0	0	0	0	0	0	0	0	0	0	0	0	0	0	0	0	0	0	0	0	0	0	0	0	0	0	0	0	0	0	0	0	0	0	0	0	0	0	0	0	0	0	0	0	0
g__Unknown_species62	0	0	0	0	0	0	0	0	0	0	0	0	0	0	0	0	0	0	0	1e-06	0	0	0	0	0	0	0	0	0	0	0	0	0	0	0	0	0	0	0	0	0	0	0	0	0	2e-06	0	0	0
g__Aeromonas_dhakensis	0	0	0	0	0	3e-06	0	0	0	0	0	0	0	0	0	0	0	0	0	0	0	0	0	0	0	0	0	0	0	0	0	0	0	0	0	0	0	0	0	0	0	0	0	0	0	0	0	0	0
g__Petrobacter_succinatimandens	0	0	0	0	0	0	0	0	0	0	0	0	0	0	0	0	0	0	0	0	0	0	0	0	0	0	0	0	0	0	0	0	0	0	0	0	0	0	0	0	0	0	0	0	0	0	0	0	0
g__Massilia_yuzhufengensis	0	0	0	0	0	0	2e-06	0	0	0	0	0	0	0	0	0	0	0	0	0	0	0	0	0	0	0	0	0	0	0	0	0	0	0	0	0	0	0	0	0	0	0	0	0	0	0	0	0	0
g__Pseudomonas_toyotomiensis	0	0	0	0	0	0	0	0	0	0	0	0	0	3e-06	0	0	0	0	0	0	0	0	0	0	0	0	0	0	0	0	0	0	0	0	0	0	0	0	0	0	0	0	0	0	0	0	0	0	0
g__Unknown_species37	0	0	0	0	0	0	0	0	0	0	0	0	0	0	0	0	0	0	0	0	0	0	0	0	0	0	0	0	0	0	0	0	0	0	0	0	0	0	0	0	0	0	0	0	0	0	0	0	0
g__Legionella_anisa	0	0	0	0	0	0	0	0	0	3e-06	0	0	0	0	0	0	0	0	0	0	0	0	0	0	0	0	0	0	0	0	0	0	0	0	0	0	0	0	0	0	0	0	0	0	0	0	0	0	0
g__Unknown_species163	0	0	0	0	0	0	0	0	0	0	0	0	0	0	0	0	0	0	0	0	0	0	0	0	0	0	0	0	0	0	0	0	0	0	0	0	0	0	1e-06	0	0	0	0	0	0	0	0	0	0
g__Unknown_species18	0	0	0	0	0	0	0	0	0	0	0	0	0	0	0	0	0	0	0	0	0	0	0	0	0	0	0	0	0	0	0	0	0	0	0	0	0	0	0	0	0	0	0	0	0	0	0	0	0
g__Pseudomonas_baetica	0	0	0	0	0	0	0	0	0	0	0	0	0	0	0	0	0	0	0	0	3e-06	0	0	0	0	0	0	0	0	0	0	0	0	0	0	0	0	0	0	0	0	0	0	0	0	0	0	0	0
g__Unknown_species471	0	0	0	0	0	0	0	0	0	0	0	0	0	0	0	0	0	0	0	0	0	0	0	0	0	0	0	0	0	0	0	0	0	0	0	0	0	0	0	0	0	0	0	0	0	0	3e-06	0	0
g__Unknown_species624	0	0	0	0	0	0	0	0	0	0	0	0	0	3e-06	0	0	0	0	0	0	0	0	0	0	0	0	0	0	0	0	0	0	0	0	0	0	0	0	0	0	0	0	0	0	0	0	0	0	0
g__Unknown_species68	0	0	0	0	0	0	0	0	0	0	0	0	0	3e-06	0	0	0	0	0	0	0	0	0	0	0	0	0	0	0	0	0	0	0	0	0	0	0	0	0	0	0	0	0	0	0	0	0	0	0
g__Unknown_species202	0	0	0	0	0	0	0	0	0	0	0	0	0	3e-06	0	0	0	0	0	0	0	0	0	0	0	0	0	0	0	0	0	0	0	0	0	0	0	0	0	0	0	0	0	0	0	0	0	0	0
g__Unknown_species196	0	2e-06	0	0	0	0	0	0	0	0	0	0	0	0	0	0	0	0	0	0	0	0	0	0	0	0	0	0	0	0	0	0	0	0	0	0	0	0	0	0	0	0	0	0	0	0	0	0	0
g__Unknown_species377	0	0	0	0	0	0	0	0	0	0	0	0	0	0	0	0	0	0	0	0	0	0	0	0	0	0	0	0	0	0	0	0	0	0	0	0	0	0	0	0	0	0	0	0	0	0	0	0	0
g__Unknown_species82	0	0	1e-06	0	0	0	0	0	0	0	0	0	1e-06	0	0	0	0	0	0	0	0	0	0	0	0	0	0	0	0	0	0	0	0	0	0	0	0	0	0	0	0	0	0	0	0	0	0	0	0
g__Ureaplasma_urealyticum	0	0	0	0	0	0	0	0	0	0	0	0	0	0	0	0	0	0	0	0	0	0	0	0	0	0	0	0	0	0	0	0	0	0	0	0	0	0	0	0	0	0	0	0	0	0	0	0	0
g__Unknown_species84	0	0	0	0	0	0	0	0	0	0	0	0	2e-06	0	0	0	0	0	0	0	0	0	0	0	0	0	0	0	0	0	0	0	0	0	0	0	0	0	0	0	0	0	0	0	0	0	0	0	0
g__Unknown_species882	0	0	0	0	0	0	0	0	0	0	0	2e-06	0	0	0	0	0	0	0	0	0	0	0	0	0	0	0	0	0	0	0	0	0	0	0	0	0	0	0	0	0	0	0	0	0	0	0	0	0
g__Tatumella_saanichensis	0	0	0	0	0	0	0	0	0	0	0	2e-06	0	0	0	0	0	0	0	0	0	0	0	0	0	0	0	0	0	0	0	0	0	0	0	0	0	0	0	0	0	0	0	0	0	0	0	0	0
g__Aeromonas_caviae	0	0	0	0	0	1e-06	0	0	0	0	0	0	0	0	0	0	0	0	0	0	0	0	0	0	0	0	0	0	0	0	0	0	0	0	0	0	0	0	0	0	0	0	0	0	0	0	0	0	0
g__Halomonas_venusta	0	0	0	0	0	0	0	0	0	0	0	0	0	0	0	0	0	0	0	1e-06	0	0	0	0	0	0	0	0	0	0	0	0	0	0	0	0	0	0	0	0	0	0	0	0	0	0	0	0	0
g__Rahnella_aquatilis	0	0	0	1e-06	0	1e-06	0	0	0	0	0	0	0	0	0	0	0	0	0	0	0	0	0	0	0	0	0	0	0	0	0	0	0	0	0	0	0	0	0	0	0	0	0	0	0	0	0	0	0
g__Vibrio_fluvialis	0	0	0	0	0	0	0	0	2e-06	0	0	0	0	0	0	0	0	0	0	0	0	0	0	0	0	0	0	0	0	0	0	0	0	0	0	0	0	0	0	0	0	0	0	0	0	0	0	0	0
g__Unknown_species322	0	0	0	0	0	0	0	0	0	0	0	0	0	0	0	0	0	0	0	0	0	0	0	0	0	0	0	0	0	0	0	0	0	0	0	0	0	0	0	0	0	0	0	0	0	0	0	0	0
g__Unknown_species716	0	0	0	0	0	0	0	0	0	0	0	0	0	0	0	0	0	0	0	0	0	0	0	0	0	0	0	0	0	0	0	0	0	0	0	0	0	0	0	0	0	0	0	0	0	0	0	0	0
g__Unknown_species752	0	0	0	0	0	0	0	0	0	0	0	0	0	0	0	0	0	0	0	0	0	0	0	0	0	0	0	0	0	0	0	0	0	0	0	0	0	0	0	0	0	0	0	0	0	0	0	0	0
g__Unknown_species259	0	0	0	0	0	0	0	0	0	0	0	0	0	0	0	0	0	0	2e-06	0	0	0	0	0	0	0	0	0	0	0	0	0	0	0	0	0	0	0	0	0	0	0	0	0	0	0	0	0	0
g__Unknown_species215	0	0	0	0	0	0	1e-06	0	0	0	0	1e-06	0	0	0	0	0	0	0	0	0	0	0	0	0	0	0	0	0	0	0	0	0	0	0	0	0	0	0	0	0	0	0	0	0	0	0	0	0
g__Unknown_species227	0	0	0	0	0	0	2e-06	0	0	0	0	0	0	0	0	0	0	0	0	0	0	0	0	0	0	0	0	0	0	0	0	0	0	0	0	0	0	0	0	0	0	0	0	0	0	0	0	0	0
g__Methyloversatilis_universalis	0	0	0	0	0	0	0	0	0	0	0	0	0	0	0	0	0	0	0	0	0	0	0	0	0	0	0	0	0	0	0	0	0	2e-06	0	0	0	0	0	0	0	0	0	0	0	0	0	0	0
g__Unknown_species417	0	0	0	0	0	0	0	0	0	0	0	0	0	0	0	0	0	0	0	0	0	0	0	0	0	0	0	0	0	0	0	0	0	0	0	0	0	0	0	0	0	0	0	0	0	0	0	0	0
g__Methylobacillus_flagellatus	0	0	0	0	0	0	0	0	0	0	0	0	0	0	0	0	0	0	0	0	0	0	0	0	0	0	0	0	0	0	0	0	0	0	2e-06	0	0	0	0	0	0	0	0	0	0	0	0	0	0
g__Halomonas_sulfidaeris	0	0	0	0	0	0	0	0	0	0	0	0	0	0	0	0	0	0	0	0	0	0	0	0	0	0	0	0	0	0	0	0	0	0	0	0	0	0	0	0	0	0	0	0	0	0	0	0	0
g__Neisseria_bacilliformis	0	0	0	0	0	0	0	0	0	0	0	0	0	0	0	0	0	0	0	0	0	0	0	0	0	0	0	0	0	0	0	0	0	0	0	0	0	0	0	0	0	0	0	0	0	0	0	0	0
g__Unknown_species93	0	0	0	0	0	0	0	0	0	0	0	0	0	0	0	0	0	0	0	0	0	0	0	0	0	0	0	0	0	0	0	0	0	0	0	0	0	0	0	0	0	0	0	0	0	0	0	0	0
g__Neisseria_flavescens	0	0	0	0	0	0	0	0	0	0	0	0	0	0	0	0	0	0	0	0	0	0	0	0	0	0	0	0	0	0	0	0	0	0	0	0	0	0	0	0	0	0	0	0	0	0	0	0	0
g__DA101_Unknown	0	0	0	0	0	0	0	0	0	0	0	0	0	0	0	0	0	0	0	0	0	0	0	0	0	0	0	0	0	0	0	0	0	0	0	0	0	0	0	0	0	0	0	0	0	0	0	0	0
g__Naxibacter_varians	0	0	0	0	0	0	0	0	0	0	0	0	0	0	0	0	0	0	0	0	0	0	0	0	0	0	2e-06	0	0	0	0	0	0	0	0	0	0	0	0	0	0	0	0	0	0	0	0	0	0
g__Unknown_species544	0	0	0	0	0	0	0	0	0	0	0	0	0	0	0	0	0	0	0	0	0	0	0	0	0	0	0	0	0	0	0	0	0	0	0	0	0	0	0	0	0	0	0	0	0	0	0	0	0
g__Unknown_species115	0	0	0	0	0	0	0	0	0	0	0	0	0	0	0	0	0	0	0	0	0	0	0	0	0	0	0	0	0	0	0	0	0	0	0	0	0	0	0	0	0	0	0	0	0	0	0	0	0
g__Unknown_species323	0	0	0	0	0	0	0	0	0	0	0	0	0	0	0	0	0	0	0	0	0	0	0	0	0	0	0	0	0	0	0	0	0	0	0	0	0	0	0	0	1e-06	0	0	0	0	0	0	0	0
g__Unknown_species430	0	0	0	0	0	0	0	0	0	0	0	0	0	0	0	0	0	0	0	0	0	0	0	0	0	0	0	0	0	0	0	0	0	0	0	0	0	0	0	0	0	0	0	0	0	0	0	0	0
g__Unknown_species340	0	0	0	0	0	0	0	0	0	0	0	0	0	0	0	0	0	0	0	0	0	0	0	0	0	0	0	0	0	0	0	0	0	0	0	0	0	0	0	0	0	0	0	0	0	0	0	0	0
g__Proteus_mirabilis	0	0	0	1e-06	0	0	0	0	0	0	0	0	0	0	0	0	0	0	0	0	0	0	0	0	0	0	0	0	0	0	0	0	0	0	0	0	0	0	0	0	0	0	0	0	0	0	0	0	0
g__Unknown_species128	0	0	0	0	1e-06	0	0	0	0	0	0	0	0	0	0	0	0	0	0	0	0	0	0	0	0	0	0	0	0	0	0	0	0	0	0	0	0	0	0	0	0	0	0	0	0	0	0	0	0
g__Unknown_species162	0	0	0	0	1e-06	0	0	0	0	0	0	0	0	0	0	0	0	0	0	0	0	0	0	0	0	0	0	0	0	0	0	0	0	0	0	0	0	0	0	0	0	0	0	0	0	0	0	0	0
g__Aeromonas_sobria	0	0	0	0	0	0	0	0	0	0	0	0	1e-06	0	0	0	0	0	0	0	0	0	0	0	0	0	0	0	0	0	0	0	0	0	0	0	0	0	0	0	0	0	0	0	0	0	0	0	0
g__Unknown_species367	0	0	0	0	0	0	0	0	0	0	0	0	0	0	0	0	0	0	0	0	0	0	0	0	0	0	0	0	0	0	0	0	0	0	0	0	0	0	0	0	0	0	0	0	0	0	0	0	0
g__Unknown_species845	0	0	0	0	0	0	0	0	0	0	0	0	1e-06	0	0	0	0	0	0	0	0	0	0	0	0	0	0	0	0	0	0	0	0	0	0	0	0	0	0	0	0	0	0	0	0	0	0	0	0
g__Stenotrophomonas_rhizophila	0	0	0	0	0	0	0	0	1e-06	0	0	0	0	0	0	0	0	0	0	0	0	0	0	0	0	0	0	0	0	0	0	0	0	0	0	0	0	0	0	0	0	0	0	0	0	0	0	0	0
g__Pseudomonas_libanensis	0	0	0	0	0	0	0	0	0	0	0	0	0	0	0	0	0	0	1e-06	0	0	0	0	0	0	0	0	0	0	0	0	0	0	0	0	0	0	0	0	0	0	0	0	0	0	0	0	0	0
g__Unknown_species429	0	0	0	0	0	0	0	0	0	0	0	0	0	0	0	0	0	0	0	1e-06	0	0	0	0	0	0	0	0	0	0	0	0	0	0	0	0	0	0	0	0	0	0	0	0	0	0	0	0	0
g__Unknown_species4	0	0	0	0	0	0	0	0	0	0	0	0	1e-06	0	0	0	0	0	0	0	0	0	0	0	0	0	0	0	0	0	0	0	0	0	0	0	0	0	0	0	0	0	0	0	0	0	0	0	0
g__Unknown_species482	0	0	0	0	0	0	0	0	0	0	0	0	0	0	0	0	0	0	0	0	0	0	0	0	0	0	0	0	0	0	0	0	0	0	0	0	0	0	0	0	0	0	0	0	0	0	0	0	0
g__Unknown_species658	0	0	0	0	0	0	0	0	0	0	0	1e-06	0	0	0	0	0	0	0	0	0	0	0	0	0	0	0	0	0	0	0	0	0	0	0	0	0	0	0	0	0	0	0	0	0	0	0	0	0
g__Acinetobacter_indicus	0	0	0	0	0	0	0	0	0	0	0	0	1e-06	0	0	0	0	0	0	0	0	0	0	0	0	0	0	0	0	0	0	0	0	0	0	0	0	0	0	0	0	0	0	0	0	0	0	0	0
g__Unknown_species412	0	0	0	0	0	0	0	0	0	0	0	0	1e-06	0	0	0	0	0	0	0	0	0	0	0	0	0	0	0	0	0	0	0	0	0	0	0	0	0	0	0	0	0	0	0	0	0	0	0	0
g__Unknown_species245	0	0	0	0	0	0	0	0	0	0	0	0	0	0	0	0	0	0	0	0	0	0	0	0	0	0	0	0	0	0	0	0	0	0	0	0	0	0	0	0	0	0	0	0	0	0	0	0	0
g__Unknown_species228	0	0	0	0	0	0	0	0	0	0	0	1e-06	0	0	0	0	0	0	0	0	0	0	0	0	0	0	0	0	0	0	0	0	0	0	0	0	0	0	0	0	0	0	0	0	0	0	0	0	0
g__Dechloromonas_agitata	0	0	0	0	0	0	0	0	0	0	0	0	0	0	0	0	0	0	0	1e-06	0	0	0	0	0	0	0	0	0	0	0	0	0	0	0	0	0	0	0	0	0	0	0	0	0	0	0	0	0
g__Unknown_species862	0	0	0	0	0	0	0	0	0	0	0	0	1e-06	0	0	0	0	0	0	0	0	0	0	0	0	0	0	0	0	0	0	0	0	0	0	0	0	0	0	0	0	0	0	0	0	0	0	0	0
g__Enterobacter_hormaechei	0	0	0	1e-06	0	0	0	0	0	0	0	0	0	0	0	0	0	0	0	0	0	0	0	0	0	0	0	0	0	0	0	0	0	0	0	0	0	0	0	0	0	0	0	0	0	0	0	0	0
g__Pseudomonas_monteilii	0	0	0	1e-06	0	0	0	0	0	0	0	0	0	0	0	0	0	0	0	0	0	0	0	0	0	0	0	0	0	0	0	0	0	0	0	0	0	0	0	0	0	0	0	0	0	0	0	0	0
g__Unknown_species234	0	0	1e-06	0	0	0	0	0	0	0	0	0	0	0	0	0	0	0	0	0	0	0	0	0	0	0	0	0	0	0	0	0	0	0	0	0	0	0	0	0	0	0	0	0	0	0	0	0	0
g__Acinetobacter_tandoii	0	0	0	0	0	0	0	0	0	0	0	0	0	0	0	0	0	0	0	0	0	0	0	0	0	0	0	0	0	0	0	0	0	0	0	0	0	0	0	0	0	0	0	0	0	0	0	0	0
g__C39_Unknown	0	0	0	0	0	0	0	0	0	0	0	0	0	0	0	0	0	0	0	0	0	0	0	0	0	0	0	0	0	0	0	0	0	0	0	0	0	0	0	0	0	0	0	0	0	0	0	0	0
g__Unknown_species209	0	0	0	0	0	1e-06	0	0	0	0	0	0	0	0	0	0	0	0	0	0	0	0	0	0	0	0	0	0	0	0	0	0	0	0	0	0	0	0	0	0	0	0	0	0	0	0	0	0	0
g__Pseudomonas_mucidolens	0	0	0	0	1e-06	0	0	0	0	0	0	0	0	0	0	0	0	0	0	0	0	0	0	0	0	0	0	0	0	0	0	0	0	0	0	0	0	0	0	0	0	0	0	0	0	0	0	0	0
g__Unknown_species178	0	0	0	0	0	0	0	0	0	0	0	0	0	0	0	0	0	0	0	0	0	0	0	0	0	0	0	0	0	0	0	0	0	0	0	0	0	0	0	0	0	0	0	0	0	0	0	0	0
g__Pseudomonas_oleovorans	0	0	0	0	0	0	0	0	0	0	0	0	0	0	0	0	0	0	0	0	0	0	0	0	0	0	0	0	0	0	0	0	0	0	0	0	0	0	0	0	0	0	0	0	0	0	0	0	0
g__Unknown_species44	0	0	0	0	1e-06	0	0	0	0	0	0	0	0	0	0	0	0	0	0	0	0	0	0	0	0	0	0	0	0	0	0	0	0	0	0	0	0	0	0	0	0	0	0	0	0	0	0	0	0
g__Pseudoxanthomonas_indica	0	0	0	0	0	0	0	0	0	0	0	0	1e-06	0	0	0	0	0	0	0	0	0	0	0	0	0	0	0	0	0	0	0	0	0	0	0	0	0	0	0	0	0	0	0	0	0	0	0	0
g__Thermomonas_fusca	0	0	0	0	0	0	0	0	0	0	0	0	1e-06	0	0	0	0	0	0	0	0	0	0	0	0	0	0	0	0	0	0	0	0	0	0	0	0	0	0	0	0	0	0	0	0	0	0	0	0
g__Unknown_species369	0	0	0	0	0	0	0	0	1e-06	0	0	0	0	0	0	0	0	0	0	0	0	0	0	0	0	0	0	0	0	0	0	0	0	0	0	0	0	0	0	0	0	0	0	0	0	0	0	0	0
g__Unknown_species432	0	0	0	0	0	0	0	0	0	0	0	1e-06	0	0	0	0	0	0	0	0	0	0	0	0	0	0	0	0	0	0	0	0	0	0	0	0	0	0	0	0	0	0	0	0	0	0	0	0	0
g__Vibrio_diazotrophicus	0	0	0	0	0	0	0	0	0	0	0	0	0	0	0	0	0	0	0	0	0	0	0	0	0	0	0	0	0	0	0	0	0	0	0	0	0	0	0	0	0	0	0	0	0	0	0	0	0
g__Unknown_species441	0	0	0	0	0	0	0	0	0	0	0	0	0	0	0	0	0	0	0	0	0	0	0	0	0	0	0	0	0	0	0	0	0	0	0	0	0	0	0	0	0	0	0	0	0	0	0	0	0
g__Vibrio_jasicida	0	0	0	0	0	0	0	0	0	0	0	1e-06	0	0	0	0	0	0	0	0	0	0	0	0	0	0	0	0	0	0	0	0	0	0	0	0	0	0	0	0	0	0	0	0	0	0	0	0	0
g__Cronobacter_sakazakii	0	0	0	0	0	1e-06	0	0	0	0	0	0	0	0	0	0	0	0	0	0	0	0	0	0	0	0	0	0	0	0	0	0	0	0	0	0	0	0	0	0	0	0	0	0	0	0	0	0	0
g__Pseudomonas_rhizosphaerae	0	0	0	0	0	0	0	0	0	0	0	0	0	0	0	0	0	0	0	0	0	0	0	0	0	0	0	0	0	0	0	0	0	0	0	0	0	0	0	0	0	0	0	0	0	0	0	0	0
g__Azospira_oryzae	0	0	0	0	0	0	0	0	0	0	0	0	0	0	0	0	0	0	0	0	0	0	0	0	0	0	0	0	0	0	0	0	0	0	1e-06	0	0	0	0	0	0	0	0	0	0	0	0	0	0
g__Unknown_species21	0	0	0	0	0	0	0	0	0	0	0	0	0	0	0	0	0	0	0	0	0	0	0	0	0	0	0	0	0	0	0	0	0	0	0	0	0	0	0	0	0	0	0	0	0	0	0	0	0
g__Unknown_species392	0	0	0	0	0	0	0	0	0	0	0	0	0	0	0	0	0	0	0	0	0	0	0	0	0	0	0	0	0	0	0	0	0	0	0	0	0	0	0	0	0	0	0	0	0	0	0	0	0
g__Arcobacter_cryaerophilus	0	0	0	1e-06	0	0	0	0	0	0	0	0	0	0	0	0	0	0	0	0	0	0	0	0	0	0	0	0	0	0	0	0	0	0	0	0	0	0	0	0	0	0	0	0	0	0	0	0	0
g__Unknown_species204	0	0	0	0	0	0	0	0	0	0	0	0	0	0	0	0	0	0	0	0	0	0	0	0	0	0	0	0	0	0	0	0	0	0	0	0	0	0	0	0	0	0	0	0	0	0	0	0	0
g__Unknown_species143	0	0	0	0	0	0	0	0	1e-06	0	0	0	0	0	0	0	0	0	0	0	0	0	0	0	0	0	0	0	0	0	0	0	0	0	0	0	0	0	0	0	0	0	0	0	0	0	0	0	0
g__Pseudomonas_salomonii	0	0	0	0	0	0	0	0	0	0	0	0	0	0	0	0	0	0	1e-06	0	0	0	0	0	0	0	0	0	0	0	0	0	0	0	0	0	0	0	0	0	0	0	0	0	0	0	0	0	0
g__Unknown_species375	0	0	0	1e-06	0	0	0	0	0	0	0	0	0	0	0	0	0	0	0	0	0	0	0	0	0	0	0	0	0	0	0	0	0	0	0	0	0	0	0	0	0	0	0	0	0	0	0	0	0
g__Yersinia_rohdei	0	0	0	0	0	0	1e-06	0	0	0	0	0	0	0	0	0	0	0	0	0	0	0	0	0	0	0	0	0	0	0	0	0	0	0	0	0	0	0	0	0	0	0	0	0	0	0	0	0	0
g__Unknown_species113	0	0	0	0	0	0	0	0	0	0	0	0	0	0	0	0	0	0	0	0	0	0	0	0	0	0	0	0	0	0	0	0	0	0	1e-06	0	0	0	0	0	0	0	0	0	0	0	0	0	0
g__Unknown_species74	0	0	0	0	0	1e-06	0	0	0	0	0	0	0	0	0	0	0	0	0	0	0	0	0	0	0	0	0	0	0	0	0	0	0	0	0	0	0	0	0	0	0	0	0	0	0	0	0	0	0
g__Pseudoxanthomonas_mexicana	0	0	0	0	0	0	1e-06	0	0	0	0	0	0	0	0	0	0	0	0	0	0	0	0	0	0	0	0	0	0	0	0	0	0	0	0	0	0	0	0	0	0	0	0	0	0	0	0	0	0
g__Unknown_species279	0	0	0	0	0	0	0	0	0	0	0	0	0	0	0	0	0	0	0	0	0	0	0	0	0	0	0	0	0	0	0	0	0	0	0	0	0	0	0	0	0	0	0	0	0	0	0	0	0
g__Unknown_species134	0	0	0	0	0	0	0	0	0	0	0	0	0	0	0	0	0	0	0	0	0	0	0	0	0	0	0	0	0	0	0	0	0	0	0	0	0	0	0	0	0	0	0	0	0	0	0	0	0
g__Providencia_rettgeri	0	0	0	0	0	0	0	0	0	0	0	0	0	0	0	0	0	0	0	0	0	0	0	0	0	0	0	0	0	0	0	0	0	0	0	0	0	0	0	0	0	0	0	0	0	0	0	0	0
g__Kluyvera_intermedia	0	0	0	0	0	0	0	0	0	0	0	0	0	0	0	0	0	0	0	0	0	0	0	0	0	0	0	0	0	0	0	0	0	0	0	0	0	0	0	0	0	0	0	0	0	0	0	0	0
g__Unknown_species116	0	0	0	0	0	0	1e-06	0	0	0	0	0	0	0	0	0	0	0	0	0	0	0	0	0	0	0	0	0	0	0	0	0	0	0	0	0	0	0	0	0	0	0	0	0	0	0	0	0	0
g__Klebsiella_granulomatis	0	0	0	0	0	0	0	0	0	0	0	0	0	0	0	0	0	0	0	0	0	0	0	0	0	0	0	0	0	0	0	0	0	1e-06	0	0	0	0	0	0	0	0	0	0	0	0	0	0	0
g__Unknown_species73	0	0	0	0	0	0	0	0	0	0	0	0	0	0	0	0	0	0	0	0	0	0	0	0	0	0	0	0	0	0	0	0	0	0	0	0	0	0	0	0	0	0	0	0	0	0	0	0	0
g__Unknown_species444	0	0	0	0	0	1e-06	0	0	0	0	0	0	0	0	0	0	0	0	0	0	0	0	0	0	0	0	0	0	0	0	0	0	0	0	0	0	0	0	0	0	0	0	0	0	0	0	0	0	0
g__Unknown_species570	0	0	0	0	0	0	0	0	0	0	0	0	0	0	0	0	0	0	0	0	0	0	0	0	0	0	0	0	0	0	0	0	1e-06	0	0	0	0	0	0	0	0	0	0	0	0	0	0	0	0
g__Halomonas_meridiana	0	0	0	0	0	0	0	0	0	0	0	0	0	0	0	0	0	0	0	0	1e-06	0	0	0	0	0	0	0	0	0	0	0	0	0	0	0	0	0	0	0	0	0	0	0	0	0	0	0	0
g__Unknown_species222	0	0	0	0	0	0	0	0	0	0	0	0	0	0	0	0	0	0	0	0	0	0	0	0	0	0	0	0	0	1e-06	0	0	0	0	0	0	0	0	0	0	0	0	0	0	0	0	0	0	0
g__Azotobacter_salinestris	0	0	0	0	0	0	0	0	0	0	0	0	0	0	0	0	0	0	0	0	0	0	0	0	0	0	0	0	0	0	0	0	0	0	0	0	0	0	0	0	0	0	0	0	0	0	0	0	0
g__Unknown_species99	0	0	0	0	0	0	0	0	0	0	0	0	0	0	0	0	0	0	0	0	0	0	0	0	0	0	0	0	0	0	0	0	0	0	0	0	0	0	0	0	0	0	0	0	0	0	0	0	0
g__Unknown_species19	0	0	0	0	0	0	0	0	0	0	0	0	0	0	0	0	0	0	0	0	0	0	0	0	0	0	0	0	0	0	0	0	0	0	0	0	0	0	0	0	0	0	0	0	0	0	0	0	0
g__Treponema_amylovorum	0	0	0	0	0	0	0	0	0	0	0	0	0	0	0	0	0	0	0	0	0	0	0	0	0	0	0	0	0	0	0	0	0	0	0	0	0	0	0	0	0	0	0	0	0	0	0	0	0
g__Unknown_species745	0	0	0	0	0	0	0	0	0	0	0	0	0	0	0	0	0	0	0	0	0	0	0	0	0	0	0	0	0	0	0	0	0	0	0	0	0	0	0	0	0	0	0	0	0	0	0	0	0
g__Unknown_species313	0	0	0	0	0	0	0	0	0	0	0	0	0	0	0	0	0	0	0	0	0	0	0	0	0	0	0	0	0	0	0	0	0	0	0	0	0	0	0	0	0	0	0	0	0	0	0	0	0
g__Unknown_species493	0	0	0	0	0	0	0	0	0	0	0	0	0	0	0	0	0	0	0	0	0	0	0	0	0	0	0	0	0	0	0	0	0	0	0	0	0	0	0	0	0	0	0	0	0	0	0	0	0
g__Unknown_species203	0	0	0	0	0	0	0	0	0	0	0	0	0	0	0	0	0	0	0	0	0	0	0	0	0	0	0	0	0	0	0	0	0	0	0	0	0	0	0	0	0	0	0	0	0	0	0	0	0
g__Unknown_species183	0	0	0	0	0	0	0	0	0	0	0	0	0	0	0	0	0	0	0	0	0	0	0	0	0	0	0	0	0	0	0	0	0	0	0	0	0	0	0	0	0	0	0	0	0	0	0	0	0
g__Pseudomonas_chlororaphis	0	0	0	0	0	0	0	0	0	0	0	0	0	0	0	0	0	0	0	0	0	0	0	0	0	0	0	0	0	0	0	0	0	0	0	0	0	0	0	0	0	0	0	0	0	0	0	0	0
g__Pseudomonas_reinekei	0	0	0	0	0	0	0	0	0	0	0	0	0	0	0	0	0	0	0	0	0	0	0	0	0	0	0	0	0	0	0	0	0	0	0	0	0	0	0	0	0	0	0	0	0	0	0	0	0
g__Unknown_species101	0	0	0	0	0	0	0	0	0	0	0	0	0	0	0	0	0	0	0	0	0	0	0	0	0	0	0	0	0	0	0	0	0	0	0	0	0	0	0	0	0	0	0	0	0	0	0	0	0
g__Unknown_species275	0	0	0	0	0	0	0	0	0	0	0	0	0	0	0	0	0	0	0	0	0	0	0	0	0	0	0	0	0	0	0	0	0	0	0	0	0	0	0	0	0	0	0	0	0	0	0	0	0
g__Unknown_species112	0	0	0	0	0	0	0	0	0	0	0	0	0	0	0	0	0	0	0	0	0	0	0	0	0	0	0	0	0	0	0	0	0	0	0	0	0	0	0	0	0	0	0	0	0	0	0	0	0
g__Unknown_species177	0	0	0	0	0	0	0	0	0	0	0	0	0	0	0	0	0	0	0	0	0	0	0	0	0	0	0	0	0	0	0	0	0	0	0	0	0	0	0	0	0	0	0	0	0	0	0	0	0
g__Pseudomonas_cremoricolorata	0	0	0	0	0	0	0	0	0	0	0	0	0	0	0	0	0	0	0	0	0	0	0	0	0	0	0	0	0	0	0	0	0	0	0	0	0	0	0	0	0	0	0	0	0	0	0	0	0
g__Unknown_species189	0	0	0	0	0	0	0	0	0	0	0	0	0	0	0	0	0	0	0	0	0	0	0	0	0	0	0	0	0	0	0	0	0	0	0	0	0	0	0	0	0	0	0	0	0	0	0	0	0
g__Yersinia_kristensenii	0	0	0	0	0	0	0	0	0	0	0	0	0	0	0	0	0	0	0	0	0	0	0	0	0	0	0	0	0	0	0	0	0	0	0	0	0	0	0	0	0	0	0	0	0	0	0	0	0
g__Xanthomonas_gardneri	0	0	0	0	0	0	0	0	0	0	0	0	0	0	0	0	0	0	0	0	0	0	0	0	0	0	0	0	0	0	0	0	0	0	0	0	0	0	0	0	0	0	0	0	0	0	0	0	0
g__Unknown_species149	0	0	0	0	0	0	0	0	0	0	0	0	0	0	0	0	0	0	0	0	0	0	0	0	0	0	0	0	0	0	0	0	0	0	0	0	0	0	0	0	0	0	0	0	0	0	0	0	0
g__Unknown_species54	0	0	0	0	0	0	0	0	0	0	0	0	0	0	0	0	0	0	0	0	0	0	0	0	0	0	0	0	0	0	0	0	0	0	0	0	0	0	0	0	0	0	0	0	0	0	0	0	0
g__Unknown_species772	0	0	0	0	0	0	0	0	0	0	0	0	0	0	0	0	0	0	0	0	0	0	0	0	0	0	0	0	0	0	0	0	0	0	0	0	0	0	0	0	0	0	0	0	0	0	0	0	0
g__Pseudomonas_otitidis	0	0	0	0	0	0	0	0	0	0	0	0	0	0	0	0	0	0	0	0	0	0	0	0	0	0	0	0	0	0	0	0	0	0	0	0	0	0	0	0	0	0	0	0	0	0	0	0	0
g__Unknown_species226	0	0	0	0	0	0	0	0	0	0	0	0	0	0	0	0	0	0	0	0	0	0	0	0	0	0	0	0	0	0	0	0	0	0	0	0	0	0	0	0	0	0	0	0	0	0	0	0	0
g__Unknown_species236	0	0	0	0	0	0	0	0	0	0	0	0	0	0	0	0	0	0	0	0	0	0	0	0	0	0	0	0	0	0	0	0	0	0	0	0	0	0	0	0	0	0	0	0	0	0	0	0	0
g__Marinomonas_primoryensis	0	0	0	0	0	0	0	0	0	0	0	0	0	0	0	0	0	0	0	0	0	0	0	0	0	0	0	0	0	0	0	0	0	0	0	0	0	0	0	0	0	0	0	0	0	0	0	0	0
g__Unknown_species294	0	0	0	0	0	0	0	0	0	0	0	0	0	0	0	0	0	0	0	0	0	0	0	0	0	0	0	0	0	0	0	0	0	0	0	0	0	0	0	0	0	0	0	0	0	0	0	0	0
g__Bdellovibrio_bacteriovorus	0	0	0	0	0	0	0	0	0	0	0	0	0	0	0	0	0	0	0	0	0	0	0	0	0	0	0	0	0	0	0	0	0	0	0	0	0	0	0	0	0	0	0	0	0	0	0	0	0
g__Pseudomonas_gessardii	0	0	0	0	0	0	0	0	0	0	0	0	0	0	0	0	0	0	0	0	0	0	0	0	0	0	0	0	0	0	0	0	0	0	0	0	0	0	0	0	0	0	0	0	0	0	0	0	0
g__A4b_Unknown_genus129	0	0	0	0	0	0	0	0	0	0	0	0	0	0	0	0	0	0	0	0	0	0	0	0	0	0	0	0	0	0	0	0	0	0	0	0	0	0	0	0	0	0	0	0	0	0	0	0	0
g__Acetivibrio	0	0	0	0	0	0	0	0	0	0	0	0	0	0	0	0	0	0	0	0	0	0	0	0	0	0	0	0	0	0	0	0	0	0	0	0	0	0	0	0	0	0	0	0	0	0	0	0	0
g__Acetobacter	0	0	0	0	0	0	0	0	0	0	0	0	0	0	0	0	0	0	0	0	0	0	0	0	0	0	0	0	0	0	0	0	0	0	0	0	0	0	0	0	0	0	0	0	0	0	0	0	0
g__Adhaeribacter	0	0	0	0	0	0	0	0	0	0	0	0	0	0	0	0	0	0	0	0	0	0	0	0	0	0	0	0	0	0	0	0	0	0	0	0	0	0	0	0	0	0	0	0	0	0	0	0	0
g__Aeromonadaceae_Unknown_genus39	0	0	0	0	0	0	0	0	0	0	0	0	0	0	0	0	0	0	0	0	0	0	0	0	0	0	0	0	0	0	0	0	0	0	0	0	0	0	0	0	0	0	0	0	0	0	0	0	0
g__Arcobacter	0	0	0	0	0	0	0	0	0	0	0	0	0	0	0	0	0	0	0	0	0	0	0	0	0	0	0	0	0	0	0	0	0	0	0	0	0	0	0	0	0	0	0	0	0	0	0	0	0
g__Armatimonas/Armatimonadetes_gp1	0	0	0	0	0	0	0	0	0	0	0	0	0	0	0	0	0	0	0	0	0	0	0	0	0	0	0	0	0	0	0	0	0	0	0	0	0	0	0	0	0	0	0	0	0	0	0	0	0
g__Bacillaceae_Unknown_genus118	0	0	0	0	0	0	0	0	0	0	0	0	0	0	0	0	0	0	0	0	0	0	0	0	0	0	0	0	0	0	0	0	0	0	0	0	0	0	0	0	0	0	0	0	0	0	0	0	0
g__Bilophila	0	0	0	0	0	0	0	0	0	0	0	0	0	0	0	0	0	0	0	0	0	0	0	0	0	0	0	0	0	0	0	0	0	0	0	0	0	0	0	0	0	0	0	0	0	0	0	0	0
g__Clostridiaceae_Unknown_genus120	0	0	0	0	0	0	0	0	0	0	0	0	0	0	0	0	0	0	0	0	0	0	0	0	0	0	0	0	0	0	0	0	0	0	0	0	0	0	0	0	0	0	0	0	0	0	0	0	0
g__Clostridium_IV	0	0	0	0	0	0	0	0	0	0	0	0	0	0	0	0	0	0	0	0	0	0	0	0	0	0	0	0	0	0	0	0	0	0	0	0	0	0	0	0	0	0	0	0	0	0	0	0	0
g__Comamonadaceae_Unknown_genus159	0	0	0	0	0	0	0	0	0	0	0	0	0	0	0	0	0	0	0	0	0	0	0	0	0	0	0	0	0	0	0	0	0	0	0	0	0	0	0	0	0	0	0	0	0	0	0	0	0
g__Curvibacter	0	0	0	0	0	0	0	0	0	0	0	0	0	0	0	0	0	0	0	0	0	0	0	0	0	0	0	0	0	0	0	0	0	0	0	0	0	0	0	0	0	0	0	0	0	0	0	0	0
g__Defluvibacter	0	0	0	0	0	0	0	0	0	0	0	0	0	0	0	0	0	0	0	0	0	0	0	0	0	0	0	0	0	0	0	0	0	0	0	0	0	0	0	0	0	0	0	0	0	0	0	0	0
g__Desulfovibrio	0	0	0	0	0	0	0	0	0	0	0	0	0	0	0	0	0	0	0	0	0	0	0	0	0	0	0	0	0	0	0	0	0	0	0	0	0	0	0	0	0	0	0	0	0	0	0	0	0
g__Dongia	0	0	0	0	0	0	0	0	0	0	0	0	0	0	0	0	0	0	0	0	0	0	0	0	0	0	0	0	0	0	0	0	0	0	0	0	0	0	0	0	0	0	0	0	0	0	0	0	0
g__Ellin506	0	0	0	0	0	0	0	0	0	0	0	0	0	0	0	0	0	0	0	0	0	0	0	0	0	0	0	0	0	0	0	0	0	0	0	0	0	0	0	0	0	0	0	0	0	0	0	0	0
g__Ellin506_Unknown	0	0	0	0	0	0	0	0	0	0	0	0	0	0	0	0	0	0	0	0	0	0	0	0	0	0	0	0	0	0	0	0	0	0	0	0	0	0	0	0	0	0	0	0	0	0	0	0	0
g__Enterobacter_ludwigii	0	0	0	0	0	0	0	0	0	0	0	0	0	0	0	0	0	0	0	0	0	0	0	0	0	0	0	0	0	0	0	0	0	0	0	0	0	0	0	0	0	0	0	0	0	0	0	0	0
g__Enterobacteriaceae_Unknown_genus251	0	0	0	0	0	0	0	0	0	0	0	0	0	0	0	0	0	0	0	0	0	0	0	0	0	0	0	0	0	0	0	0	0	0	0	0	0	0	0	0	0	0	0	0	0	0	0	0	0
g__Erysipelotrichaceae_Unknown_genus92	0	0	0	0	0	0	0	0	0	0	0	0	0	0	0	0	0	0	0	0	0	0	0	0	0	0	0	0	0	0	0	0	0	0	0	0	0	0	0	0	0	0	0	0	0	0	0	0	0
g__Escherichia/Shigella_fergusonii	0	0	0	0	0	0	0	0	0	0	0	0	0	0	0	0	0	0	0	0	0	0	0	0	0	0	0	0	0	0	0	0	0	0	0	0	0	0	0	0	0	0	0	0	0	0	0	0	0
g__Haliangiaceae_Unknown_genus60	0	0	0	0	0	0	0	0	0	0	0	0	0	0	0	0	0	0	0	0	0	0	0	0	0	0	0	0	0	0	0	0	0	0	0	0	0	0	0	0	0	0	0	0	0	0	0	0	0
g__Halomonas_aquamarina	0	0	0	0	0	0	0	0	0	0	0	0	0	0	0	0	0	0	0	0	0	0	0	0	0	0	0	0	0	0	0	0	0	0	0	0	0	0	0	0	0	0	0	0	0	0	0	0	0
g__Ignavibacterium	0	0	0	0	0	0	0	0	0	0	0	0	0	0	0	0	0	0	0	0	0	0	0	0	0	0	0	0	0	0	0	0	0	0	0	0	0	0	0	0	0	0	0	0	0	0	0	0	0
g__Ilumatobacter	0	0	0	0	0	0	0	0	0	0	0	0	0	0	0	0	0	0	0	0	0	0	0	0	0	0	0	0	0	0	0	0	0	0	0	0	0	0	0	0	0	0	0	0	0	0	0	0	0
g__Ketogulonicigenium	0	0	0	0	0	0	0	0	0	0	0	0	0	0	0	0	0	0	0	0	0	0	0	0	0	0	0	0	0	0	0	0	0	0	0	0	0	0	0	0	0	0	0	0	0	0	0	0	0
g__Kurthia	0	0	0	0	0	0	0	0	0	0	0	0	0	0	0	0	0	0	0	0	0	0	0	0	0	0	0	0	0	0	0	0	0	0	0	0	0	0	0	0	0	0	0	0	0	0	0	0	0
g__Lachnospira	0	0	0	0	0	0	0	0	0	0	0	0	0	0	0	0	0	0	0	0	0	0	0	0	0	0	0	0	0	0	0	0	0	0	0	0	0	0	0	0	0	0	0	0	0	0	0	0	0
g__Lachnospiraceae_Unknown_genus1095	0	0	0	0	0	0	0	0	0	0	0	0	0	0	0	0	0	0	0	0	0	0	0	0	0	0	0	0	0	0	0	0	0	0	0	0	0	0	0	0	0	0	0	0	0	0	0	0	0
g__Lachnospiraceae_Unknown_genus1700	0	0	0	0	0	0	0	0	0	0	0	0	0	0	0	0	0	0	0	0	0	0	0	0	0	0	0	0	0	0	0	0	0	0	0	0	0	0	0	0	0	0	0	0	0	0	0	0	0
g__Lachnospiraceae_Unknown_genus2315	0	0	0	0	0	0	0	0	0	0	0	0	0	0	0	0	0	0	0	0	0	0	0	0	0	0	0	0	0	0	0	0	0	0	0	0	0	0	0	0	0	0	0	0	0	0	0	0	0
g__Lachnospiraceae_Unknown_genus2513	0	0	0	0	0	0	0	0	0	0	0	0	0	0	0	0	0	0	0	0	0	0	0	0	0	0	0	0	0	0	0	0	0	0	0	0	0	0	0	0	0	0	0	0	0	0	0	0	0
g__Lachnospiraceae_Unknown_genus2674	0	0	0	0	0	0	0	0	0	0	0	0	0	0	0	0	0	0	0	0	0	0	0	0	0	0	0	0	0	0	0	0	0	0	0	0	0	0	0	0	0	0	0	0	0	0	0	0	0
g__Lachnospiraceae_Unknown_genus2737	0	0	0	0	0	0	0	0	0	0	0	0	0	0	0	0	0	0	0	0	0	0	0	0	0	0	0	0	0	0	0	0	0	0	0	0	0	0	0	0	0	0	0	0	0	0	0	0	0
g__Lachnospiraceae_Unknown_genus3366	0	0	0	0	0	0	0	0	0	0	0	0	0	0	0	0	0	0	0	0	0	0	0	0	0	0	0	0	0	0	0	0	0	0	0	0	0	0	0	0	0	0	0	0	0	0	0	0	0
g__Lachnospiraceae_Unknown_genus71	0	0	0	0	0	0	0	0	0	0	0	0	0	0	0	0	0	0	0	0	0	0	0	0	0	0	0	0	0	0	0	0	0	0	0	0	0	0	0	0	0	0	0	0	0	0	0	0	0
g__Morganella	0	0	0	0	0	0	0	0	0	0	0	0	0	0	0	0	0	0	0	0	0	0	0	0	0	0	0	0	0	0	0	0	0	0	0	0	0	0	0	0	0	0	0	0	0	0	0	0	0
g__Morganella_morganii	0	0	0	0	0	0	0	0	0	0	0	0	0	0	0	0	0	0	0	0	0	0	0	0	0	0	0	0	0	0	0	0	0	0	0	0	0	0	0	0	0	0	0	0	0	0	0	0	0
g__Mucispirillum	0	0	0	0	0	0	0	0	0	0	0	0	0	0	0	0	0	0	0	0	0	0	0	0	0	0	0	0	0	0	0	0	0	0	0	0	0	0	0	0	0	0	0	0	0	0	0	0	0
g__Mycoplana	0	0	0	0	0	0	0	0	0	0	0	0	0	0	0	0	0	0	0	0	0	0	0	0	0	0	0	0	0	0	0	0	0	0	0	0	0	0	0	0	0	0	0	0	0	0	0	0	0
g__Noviherbaspirillum_aurantiacum	0	0	0	0	0	0	0	0	0	0	0	0	0	0	0	0	0	0	0	0	0	0	0	0	0	0	0	0	0	0	0	0	0	0	0	0	0	0	0	0	0	0	0	0	0	0	0	0	0
g__Opitutaceae_Unknown_genus3	0	0	0	0	0	0	0	0	0	0	0	0	0	0	0	0	0	0	0	0	0	0	0	0	0	0	0	0	0	0	0	0	0	0	0	0	0	0	0	0	0	0	0	0	0	0	0	0	0
g__Oscillibacter	0	0	0	0	0	0	0	0	0	0	0	0	0	0	0	0	0	0	0	0	0	0	0	0	0	0	0	0	0	0	0	0	0	0	0	0	0	0	0	0	0	0	0	0	0	0	0	0	0
g__Oxalobacteraceae_Unknown_genus121	0	0	0	0	0	0	0	0	0	0	0	0	0	0	0	0	0	0	0	0	0	0	0	0	0	0	0	0	0	0	0	0	0	0	0	0	0	0	0	0	0	0	0	0	0	0	0	0	0
g__Pelagibius	0	0	0	0	0	0	0	0	0	0	0	0	0	0	0	0	0	0	0	0	0	0	0	0	0	0	0	0	0	0	0	0	0	0	0	0	0	0	0	0	0	0	0	0	0	0	0	0	0
g__Propionibacteriaceae_Unknown_genus35	0	0	0	0	0	0	0	0	0	0	0	0	0	0	0	0	0	0	0	0	0	0	0	0	0	0	0	0	0	0	0	0	0	0	0	0	0	0	0	0	0	0	0	0	0	0	0	0	0
g__Providencia	0	0	0	0	0	0	0	0	0	0	0	0	0	0	0	0	0	0	0	0	0	0	0	0	0	0	0	0	0	0	0	0	0	0	0	0	0	0	0	0	0	0	0	0	0	0	0	0	0
g__Pseudomonadaceae_Unknown_genus75	0	0	0	0	0	0	0	0	0	0	0	0	0	0	0	0	0	0	0	0	0	0	0	0	0	0	0	0	0	0	0	0	0	0	0	0	0	0	0	0	0	0	0	0	0	0	0	0	0
g__Pseudomonas_syringae	0	0	0	0	0	0	0	0	0	0	0	0	0	0	0	0	0	0	0	0	0	0	0	0	0	0	0	0	0	0	0	0	0	0	0	0	0	0	0	0	0	0	0	0	0	0	0	0	0
g__Rhodobaca	0	0	0	0	0	0	0	0	0	0	0	0	0	0	0	0	0	0	0	0	0	0	0	0	0	0	0	0	0	0	0	0	0	0	0	0	0	0	0	0	0	0	0	0	0	0	0	0	0
g__Rhodobacteraceae_Unknown_genus503	0	0	0	0	0	0	0	0	0	0	0	0	0	0	0	0	0	0	0	0	0	0	0	0	0	0	0	0	0	0	0	0	0	0	0	0	0	0	0	0	0	0	0	0	0	0	0	0	0
g__Rhodobacteraceae_Unknown_genus543	0	0	0	0	0	0	0	0	0	0	0	0	0	0	0	0	0	0	0	0	0	0	0	0	0	0	0	0	0	0	0	0	0	0	0	0	0	0	0	0	0	0	0	0	0	0	0	0	0
g__Rhodocyclus	0	0	0	0	0	0	0	0	0	0	0	0	0	0	0	0	0	0	0	0	0	0	0	0	0	0	0	0	0	0	0	0	0	0	0	0	0	0	0	0	0	0	0	0	0	0	0	0	0
g__Rhodoplanes	0	0	0	0	0	0	0	0	0	0	0	0	0	0	0	0	0	0	0	0	0	0	0	0	0	0	0	0	0	0	0	0	0	0	0	0	0	0	0	0	0	0	0	0	0	0	0	0	0
g__Rhodospirillaceae_Unknown_genus37	0	0	0	0	0	0	0	0	0	0	0	0	0	0	0	0	0	0	0	0	0	0	0	0	0	0	0	0	0	0	0	0	0	0	0	0	0	0	0	0	0	0	0	0	0	0	0	0	0
g__Ruminococcaceae_Unknown_genus1372	0	0	0	0	0	0	0	0	0	0	0	0	0	0	0	0	0	0	0	0	0	0	0	0	0	0	0	0	0	0	0	0	0	0	0	0	0	0	0	0	0	0	0	0	0	0	0	0	0
g__Ruminococcaceae_Unknown_genus1804	0	0	0	0	0	0	0	0	0	0	0	0	0	0	0	0	0	0	0	0	0	0	0	0	0	0	0	0	0	0	0	0	0	0	0	0	0	0	0	0	0	0	0	0	0	0	0	0	0
g__Ruminococcaceae_Unknown_genus2393	0	0	0	0	0	0	0	0	0	0	0	0	0	0	0	0	0	0	0	0	0	0	0	0	0	0	0	0	0	0	0	0	0	0	0	0	0	0	0	0	0	0	0	0	0	0	0	0	0
g__Ruminococcaceae_Unknown_genus2542	0	0	0	0	0	0	0	0	0	0	0	0	0	0	0	0	0	0	0	0	0	0	0	0	0	0	0	0	0	0	0	0	0	0	0	0	0	0	0	0	0	0	0	0	0	0	0	0	0
g__Ruminococcaceae_Unknown_genus813	0	0	0	0	0	0	0	0	0	0	0	0	0	0	0	0	0	0	0	0	0	0	0	0	0	0	0	0	0	0	0	0	0	0	0	0	0	0	0	0	0	0	0	0	0	0	0	0	0
g__S24-7_Unknown_genus158	0	0	0	0	0	0	0	0	0	0	0	0	0	0	0	0	0	0	0	0	0	0	0	0	0	0	0	0	0	0	0	0	0	0	0	0	0	0	0	0	0	0	0	0	0	0	0	0	0
g__S24-7_Unknown_genus43	0	0	0	0	0	0	0	0	0	0	0	0	0	0	0	0	0	0	0	0	0	0	0	0	0	0	0	0	0	0	0	0	0	0	0	0	0	0	0	0	0	0	0	0	0	0	0	0	0
g__S24-7_Unknown_genus514	0	0	0	0	0	0	0	0	0	0	0	0	0	0	0	0	0	0	0	0	0	0	0	0	0	0	0	0	0	0	0	0	0	0	0	0	0	0	0	0	0	0	0	0	0	0	0	0	0
g__S24-7_Unknown_genus551	0	0	0	0	0	0	0	0	0	0	0	0	0	0	0	0	0	0	0	0	0	0	0	0	0	0	0	0	0	0	0	0	0	0	0	0	0	0	0	0	0	0	0	0	0	0	0	0	0
g__Simplicispira	0	0	0	0	0	0	0	0	0	0	0	0	0	0	0	0	0	0	0	0	0	0	0	0	0	0	0	0	0	0	0	0	0	0	0	0	0	0	0	0	0	0	0	0	0	0	0	0	0
g__Terrimonas	0	0	0	0	0	0	0	0	0	0	0	0	0	0	0	0	0	0	0	0	0	0	0	0	0	0	0	0	0	0	0	0	0	0	0	0	0	0	0	0	0	0	0	0	0	0	0	0	0
g__Unknown_family_Unknown_genus1048	0	0	0	0	0	0	0	0	0	0	0	0	0	0	0	0	0	0	0	0	0	0	0	0	0	0	0	0	0	0	0	0	0	0	0	0	0	0	0	0	0	0	0	0	0	0	0	0	0
g__Unknown_family_Unknown_genus1251	0	0	0	0	0	0	0	0	0	0	0	0	0	0	0	0	0	0	0	0	0	0	0	0	0	0	0	0	0	0	0	0	0	0	0	0	0	0	0	0	0	0	0	0	0	0	0	0	0
g__Unknown_family_Unknown_genus1638	0	0	0	0	0	0	0	0	0	0	0	0	0	0	0	0	0	0	0	0	0	0	0	0	0	0	0	0	0	0	0	0	0	0	0	0	0	0	0	0	0	0	0	0	0	0	0	0	0
g__Unknown_family_Unknown_genus1950	0	0	0	0	0	0	0	0	0	0	0	0	0	0	0	0	0	0	0	0	0	0	0	0	0	0	0	0	0	0	0	0	0	0	0	0	0	0	0	0	0	0	0	0	0	0	0	0	0
g__Unknown_family_Unknown_genus2301	0	0	0	0	0	0	0	0	0	0	0	0	0	0	0	0	0	0	0	0	0	0	0	0	0	0	0	0	0	0	0	0	0	0	0	0	0	0	0	0	0	0	0	0	0	0	0	0	0
g__Unknown_family_Unknown_genus630	0	0	0	0	0	0	0	0	0	0	0	0	0	0	0	0	0	0	0	0	0	0	0	0	0	0	0	0	0	0	0	0	0	0	0	0	0	0	0	0	0	0	0	0	0	0	0	0	0
g__Unknown_species103	0	0	0	0	0	0	0	0	0	0	0	0	0	0	0	0	0	0	0	0	0	0	0	0	0	0	0	0	0	0	0	0	0	0	0	0	0	0	0	0	0	0	0	0	0	0	0	0	0
g__Unknown_species11	0	0	0	0	0	0	0	0	0	0	0	0	0	0	0	0	0	0	0	0	0	0	0	0	0	0	0	0	0	0	0	0	0	0	0	0	0	0	0	0	0	0	0	0	0	0	0	0	0
g__Unknown_species137	0	0	0	0	0	0	0	0	0	0	0	0	0	0	0	0	0	0	0	0	0	0	0	0	0	0	0	0	0	0	0	0	0	0	0	0	0	0	0	0	0	0	0	0	0	0	0	0	0
g__Unknown_species164	0	0	0	0	0	0	0	0	0	0	0	0	0	0	0	0	0	0	0	0	0	0	0	0	0	0	0	0	0	0	0	0	0	0	0	0	0	0	0	0	0	0	0	0	0	0	0	0	0
g__Unknown_species235	0	0	0	0	0	0	0	0	0	0	0	0	0	0	0	0	0	0	0	0	0	0	0	0	0	0	0	0	0	0	0	0	0	0	0	0	0	0	0	0	0	0	0	0	0	0	0	0	0
g__Unknown_species24	0	0	0	0	0	0	0	0	0	0	0	0	0	0	0	0	0	0	0	0	0	0	0	0	0	0	0	0	0	0	0	0	0	0	0	0	0	0	0	0	0	0	0	0	0	0	0	0	0
g__Unknown_species25	0	0	0	0	0	0	0	0	0	0	0	0	0	0	0	0	0	0	0	0	0	0	0	0	0	0	0	0	0	0	0	0	0	0	0	0	0	0	0	0	0	0	0	0	0	0	0	0	0
g__Unknown_species282	0	0	0	0	0	0	0	0	0	0	0	0	0	0	0	0	0	0	0	0	0	0	0	0	0	0	0	0	0	0	0	0	0	0	0	0	0	0	0	0	0	0	0	0	0	0	0	0	0
g__Unknown_species575	0	0	0	0	0	0	0	0	0	0	0	0	0	0	0	0	0	0	0	0	0	0	0	0	0	0	0	0	0	0	0	0	0	0	0	0	0	0	0	0	0	0	0	0	0	0	0	0	0
g__Unknown_species65	0	0	0	0	0	0	0	0	0	0	0	0	0	0	0	0	0	0	0	0	0	0	0	0	0	0	0	0	0	0	0	0	0	0	0	0	0	0	0	0	0	0	0	0	0	0	0	0	0
g__Xanthobacter	0	0	0	0	0	0	0	0	0	0	0	0	0	0	0	0	0	0	0	0	0	0	0	0	0	0	0	0	0	0	0	0	0	0	0	0	0	0	0	0	0	0	0	0	0	0	0	0	0
g__Xanthomonadaceae_Unknown_genus26	0	0	0	0	0	0	0	0	0	0	0	0	0	0	0	0	0	0	0	0	0	0	0	0	0	0	0	0	0	0	0	0	0	0	0	0	0	0	0	0	0	0	0	0	0	0	0	0	0
g__Xanthomonas_oryzae	0	0	0	0	0	0	0	0	0	0	0	0	0	0	0	0	0	0	0	0	0	0	0	0	0	0	0	0	0	0	0	0	0	0	0	0	0	0	0	0	0	0	0	0	0	0	0	0	0
[truncated: 41 more columns]

## Sheet: Supplementary Table 4
Table S4. Significant Differences in KEGG Pathways Between GEA and CCC Groups.
Description	CCC: value.sum.mean	GEA: value.sum.mean	CCC: value.sum.sd	GEA: value.sum.sd	CCC: value.sum.se	GEA: value.sum.se	p_value	sign
Renal cell carcinoma	0.000413573	0.000373387	7.36308e-06	3.84239e-05	2.45436e-06	6.40398e-06	6.29038e-07	***
Proteasome	6.51634e-05	0.000220165	2.98171e-05	0.00017776	9.93904e-06	2.96267e-05	1.27192e-05	***
Staphylococcus aureus infection	0	0.000237483	0	0.000280787	0	4.67978e-05	1.28019e-05	***
Polycyclic aromatic hydrocarbon degradation	6.30545e-05	0.000316851	3.10936e-05	0.000303656	1.03645e-05	5.06093e-05	1.77174e-05	***
Prion diseases	0.00035249	0.000248546	2.57163e-05	0.000126438	8.57209e-06	2.10729e-05	4.18169e-05	***
Sphingolipid metabolism	0.000169787	0.000335889	6.83218e-05	0.000171149	2.27739e-05	2.85248e-05	6.59565e-05	***
Basal transcription factors	5.64262e-07	6.12436e-05	1.69279e-06	8.21287e-05	5.64262e-07	1.36881e-05	8.82094e-05	***
Carotenoid biosynthesis	0.00122083	0.000794302	0.000151828	0.000509451	5.06095e-05	8.49084e-05	9.68263e-05	***
Glycosaminoglycan degradation	5.64262e-07	5.14994e-05	1.69279e-06	7.43282e-05	5.64262e-07	1.2388e-05	0.000227308	***
Chaperones and folding catalysts	0.00978962	0.0105843	0.000229292	0.00111458	7.64306e-05	0.000185764	0.000283534	***
Lipid metabolism	0.000956768	0.00144695	6.71103e-05	0.000744405	2.23701e-05	0.000124068	0.000402903	***
Nitrotoluene degradation	0.00108824	0.000807261	0.000152271	0.000289676	5.07571e-05	4.82793e-05	0.000497996	***
Steroid hormone biosynthesis	7.03968e-07	0.000160931	2.1119e-06	0.000250666	7.03968e-07	4.17777e-05	0.000501901	***
RIG-I-like receptor signaling pathway	0	1.2859e-05	0	2.02418e-05	0	3.37364e-06	0.000536423	***
Primary bile acid biosynthesis	0.000178018	0.000113546	3.5736e-05	6.44875e-05	1.1912e-05	1.07479e-05	0.000542415	***
Biotin metabolism	0.00083295	0.00106342	9.21969e-05	0.000320112	3.07323e-05	5.3352e-05	0.000547154	***
Xylene degradation	0.000180523	0.000415806	5.83778e-05	0.000361678	1.94593e-05	6.02796e-05	0.000611301	***
Glycosphingolipid biosynthesis - ganglio series	0	3.88116e-05	0	6.21735e-05	0	1.03622e-05	0.000647431	***
Lipopolysaccharide biosynthesis proteins	0.00205107	0.00318053	0.00040382	0.0016566	0.000134607	0.0002761	0.000651303	***
Histidine metabolism	0.00580417	0.00544546	0.00014893	0.000503426	4.96432e-05	8.39044e-05	0.000666218	***
Ribosome biogenesis in eukaryotes	0.00034626	0.00050805	8.56237e-05	0.000192263	2.85412e-05	3.20438e-05	0.000715228	***
Signal transduction mechanisms	0.00255882	0.0035807	0.000384767	0.00149531	0.000128256	0.000249218	0.000716498	***
Stilbenoid, diarylheptanoid and gingerol biosynthesis	1.12852e-06	0.000102862	3.38557e-06	0.000164652	1.12852e-06	2.74421e-05	0.000725531	***
Biosynthesis of siderophore group nonribosomal peptides	0.000116938	0.00026677	3.68209e-05	0.000248484	1.22736e-05	4.1414e-05	0.00126426	**
Amino acid metabolism	0.000816376	0.000942261	5.37498e-05	0.000190813	1.79166e-05	3.18022e-05	0.00129042	**
Ubiquitin system	0.000177286	0.000263257	5.27607e-05	9.15466e-05	1.75869e-05	1.52578e-05	0.0012914	**
Valine, leucine and isoleucine biosynthesis	0.00759456	0.00723335	0.000156134	0.000563672	5.20446e-05	9.39453e-05	0.00164418	**
Carbohydrate digestion and absorption	0	2.40652e-05	0	4.25013e-05	0	7.08355e-06	0.00171028	**
Other glycan degradation	6.38952e-05	0.00021046	3.02448e-05	0.000254579	1.00816e-05	4.24298e-05	0.00176439	**
Colorectal cancer	0.000482321	0.000383224	5.6854e-05	0.000132225	1.89513e-05	2.20375e-05	0.00181422	**
Influenza A	0.000482321	0.000383224	5.6854e-05	0.000132225	1.89513e-05	2.20375e-05	0.00181422	**
p53 signaling pathway	0.000482321	0.000383224	5.6854e-05	0.000132225	1.89513e-05	2.20375e-05	0.00181422	**
Toxoplasmosis	0.000482321	0.000383224	5.6854e-05	0.000132225	1.89513e-05	2.20375e-05	0.00181422	**
Viral myocarditis	0.000482321	0.000383224	5.6854e-05	0.000132225	1.89513e-05	2.20375e-05	0.00181422	**
Flavone and flavonol biosynthesis	0	3.06188e-06	0	5.44914e-06	0	9.08191e-07	0.00183606	**
Small cell lung cancer	0.000482321	0.00038336	5.6854e-05	0.000132213	1.89513e-05	2.20355e-05	0.00183623	**
Propanoate metabolism	0.0107682	0.010027	0.0003719	0.00110343	0.000123967	0.000183906	0.00184698	**
Photosynthesis	0.00154897	0.00209319	0.000305723	0.000747474	0.000101908	0.000124579	0.00187223	**
Ubiquinone and other terpenoid-quinone biosynthesis	0.0032845	0.00308935	7.87093e-05	0.00032401	2.62364e-05	5.40017e-05	0.00224183	**
Dioxin degradation	0.000187753	0.000360875	8.61982e-05	0.000269524	2.87327e-05	4.49206e-05	0.00236114	**
Lipopolysaccharide biosynthesis	0.00145303	0.00241625	0.000418392	0.00158701	0.000139464	0.000264502	0.00244242	**
Amoebiasis	0.000237664	0.000175462	3.51578e-05	9.19957e-05	1.17193e-05	1.53326e-05	0.00273142	**
Ribosome Biogenesis	0.0110857	0.0120381	0.000536732	0.00146257	0.000178911	0.000243761	0.00325114	**
Photosynthesis proteins	0.00172488	0.00227188	0.000342686	0.000792834	0.000114229	0.000132139	0.00377456	**
Citrate cycle (TCA cycle)	0.00903939	0.00863368	0.000225121	0.000654666	7.50403e-05	0.000109111	0.00398628	**
Type II diabetes mellitus	0.000476764	0.000424602	3.35388e-05	7.72369e-05	1.11796e-05	1.28728e-05	0.00455845	**
Cellular antigens	0.00129191	0.0010996	0.000143386	0.000214102	4.77955e-05	3.56837e-05	0.00467598	**
NOD-like receptor signaling pathway	6.51634e-05	0.000123926	2.98171e-05	0.000102521	9.93904e-06	1.70868e-05	0.00488289	**
Vitamin B6 metabolism	0.00175636	0.00185471	6.05515e-05	0.000154803	2.01838e-05	2.58005e-05	0.00495818	**
Biosynthesis of vancomycin group antibiotics	0.000240616	0.000292718	3.59282e-05	7.54088e-05	1.19761e-05	1.25681e-05	0.00564408	**
Glyoxylate and dicarboxylate metabolism	0.00930135	0.00868332	0.000399463	0.000963513	0.000133154	0.000160585	0.00566739	**
Bacterial invasion of epithelial cells	0	2.61205e-06	0	5.31809e-06	0	8.86348e-07	0.00567796	**
Vibrio cholerae infection	0	2.57782e-06	0	5.26887e-06	0	8.78145e-07	0.00584813	**
Novobiocin biosynthesis	0.00141955	0.0013346	4.25158e-05	0.00015499	1.41719e-05	2.58316e-05	0.00615947	**
Antigen processing and presentation	6.51634e-05	0.000121857	2.98171e-05	0.000102146	9.93904e-06	1.70244e-05	0.00631904	**
Progesterone-mediated oocyte maturation	6.51634e-05	0.000121857	2.98171e-05	0.000102146	9.93904e-06	1.70244e-05	0.00631904	**
Prostate cancer	6.51634e-05	0.000121857	2.98171e-05	0.000102146	9.93904e-06	1.70244e-05	0.00631904	**
Type I diabetes mellitus	0.000355303	0.000393926	2.66067e-05	5.85296e-05	8.86891e-06	9.75493e-06	0.00651719	**
Bile secretion	0	4.02158e-05	0	8.35698e-05	0	1.39283e-05	0.00661845	**
Nucleotide excision repair	0.00314374	0.0033398	0.00014701	0.000262254	4.90034e-05	4.3709e-05	0.0067029	**
Function unknown	0.0183105	0.018859	9.77258e-05	0.00113027	3.25753e-05	0.000188379	0.00676372	**
Valine, leucine and isoleucine degradation	0.0114922	0.0105872	0.000446477	0.00169481	0.000148826	0.000282468	0.006981	**
Arginine and proline metabolism	0.0124564	0.0118678	0.000395786	0.000935853	0.000131929	0.000155975	0.00703539	**
Transcription related proteins	7.03968e-07	2.60994e-05	2.1119e-06	5.32763e-05	7.03968e-07	8.87938e-06	0.00721953	**
Carbon fixation pathways in prokaryotes	0.0123883	0.0116088	0.000538084	0.0012191	0.000179361	0.000203183	0.00730398	**
Sulfur metabolism	0.0032896	0.00349587	0.000172782	0.000207765	5.75941e-05	3.46275e-05	0.0080989	**
Phosphotransferase system (PTS)	0.000965797	0.00151644	0.000227714	0.00110127	7.59047e-05	0.000183545	0.0082246	**
Other ion-coupled transporters	0.00938262	0.0111071	0.00128487	0.00254346	0.000428291	0.00042391	0.00826142	**
Oxidative phosphorylation	0.015125	0.0145404	0.00045768	0.000823504	0.00015256	0.000137251	0.00914588	**
Huntington's disease	0.00171404	0.00152848	0.000146767	0.000258314	4.89222e-05	4.30523e-05	0.00932581	**
Nucleotide metabolism	0.000417374	0.000507205	4.3401e-06	0.000197404	1.4467e-06	3.29007e-05	0.0098878	**
Meiosis - yeast	0.000114122	0.000163868	3.64874e-05	8.08003e-05	1.21625e-05	1.34667e-05	0.0102867	*
C5-Branched dibasic acid metabolism	0.00326013	0.00293286	0.000287523	0.000330906	9.5841e-05	5.5151e-05	0.0104619	*
Melanogenesis	0	1.69451e-07	0	3.88854e-07	0	6.4809e-08	0.0130874	*
Selenocompound metabolism	0.00378922	0.00356136	0.000150765	0.000433482	5.0255e-05	7.22471e-05	0.0135569	*
Prenyltransferases	0.00246696	0.00231503	0.000105581	0.000285747	3.51936e-05	4.76245e-05	0.014565	*
Flavonoid biosynthesis	6.16465e-05	0.000135489	2.9049e-05	0.000164153	9.683e-06	2.73589e-05	0.0147644	*
Hematopoietic cell lineage	0	2.18322e-06	0	5.23125e-06	0	8.71875e-07	0.0170895	*
Lysosome	6.10823e-05	0.000113687	3.03072e-05	0.000112596	1.01024e-05	1.87659e-05	0.0176715	*
Restriction enzyme	0.000487711	0.000651722	7.79809e-05	0.000371618	2.59936e-05	6.19363e-05	0.0188428	*
Cysteine and methionine metabolism	0.00740855	0.00779858	0.000386903	0.000441479	0.000128968	7.35798e-05	0.0201735	*
Pathways in cancer	0.000961057	0.000878641	6.73758e-05	0.000151245	2.24586e-05	2.52075e-05	0.0207602	*
Glycosyltransferases	0.00270574	0.00296116	0.00022184	0.000438144	7.39467e-05	7.3024e-05	0.0210666	*
Cytochrome P450	0	2.0998e-06	0	5.21951e-06	0	8.69918e-07	0.021156	*
Carbohydrate metabolism	0.0014559	0.00127582	0.000124324	0.000378783	4.14414e-05	6.31304e-05	0.0219864	*
Peptidoglycan biosynthesis	0.00586088	0.00623575	0.000328813	0.00065474	0.000109604	0.000109123	0.0226478	*
Tropane, piperidine and pyridine alkaloid biosynthesis	0.00146948	0.00136231	0.000103072	0.000161856	3.43574e-05	2.69761e-05	0.0238485	*
Tetracycline biosynthesis	0.00148512	0.0013897	8.28109e-05	0.000177536	2.76036e-05	2.95893e-05	0.025497	*
Plant-pathogen interaction	0.00125029	0.00129677	1.33351e-05	0.000117764	4.44505e-06	1.96273e-05	0.0263866	*
Others	0.00802362	0.00749969	0.000568547	0.000559808	0.000189516	9.33014e-05	0.0286755	*
Primary immunodeficiency	0.000241072	0.000325273	5.6009e-05	0.000192851	1.86697e-05	3.21419e-05	0.028743	*
Peroxisome	0.00358203	0.0034064	0.000167915	0.000306877	5.59718e-05	5.11461e-05	0.0297013	*
Phenylpropanoid biosynthesis	0.000907234	0.000723071	0.000191973	0.000261412	6.3991e-05	4.35686e-05	0.0298769	*
Membrane and intracellular structural molecules	0.00639796	0.0071182	0.000538241	0.00165607	0.000179414	0.000276011	0.0346181	*
Fluorobenzoate degradation	0.000477502	0.00064954	0.000121157	0.000406646	4.03857e-05	6.77744e-05	0.0349452	*
Apoptosis	0.000483025	0.000419719	5.7745e-05	0.000127165	1.92483e-05	2.11942e-05	0.0349763	*
Cell motility and secretion	0.0024829	0.00313415	0.000343527	0.00168759	0.000114509	0.000281265	0.0377568	*
Starch and sucrose metabolism	0.00686843	0.0062733	0.000504093	0.00133315	0.000168031	0.000222192	0.0396042	*
Cytoskeleton proteins	0.00301366	0.00277008	0.000236512	0.000482876	7.88374e-05	8.04793e-05	0.0397363	*
Linoleic acid metabolism	0.000303562	0.000402786	8.4631e-05	0.000224099	2.82103e-05	3.73498e-05	0.0410551	*
Biosynthesis of type II polyketide products	0	4.37621e-07	0	1.24935e-06	0	2.08225e-07	0.0428496	*
Pyruvate metabolism	0.0128428	0.0124683	0.00029223	0.000904895	9.741e-05	0.000150816	0.0434174	*
Protein digestion and absorption	0.000114122	8.12382e-05	3.64874e-05	5.47864e-05	1.21625e-05	9.13106e-06	0.0441299	*
Styrene degradation	0.00141549	0.00185684	0.000202585	0.00120911	6.75282e-05	0.000201518	0.0441346	*
Glycerophospholipid metabolism	0.00490801	0.00520431	0.00032401	0.000523391	0.000108003	8.72319e-05	0.0454487	*
Alanine, aspartate and glutamate metabolism	0.00920688	0.00869912	0.000512676	0.00103498	0.000170892	0.000172496	0.0462975	*

## Sheet: Supplementary Table 5
Table S5. Significant Differences in COG Pathways Between the Tumor and Para-tumor groups.
Description	Tumor: value.sum.mean	Para-tumor: value.sum.mean	Tumor: value.sum.sd	Para-tumor: value.sum.sd	Tumor: value.sum.se	Para-tumor: value.sum.se	p_value	sign
Fibronectin type 3 domain	5.10443e-07	4.76569e-08	1.11719e-06	3.19693e-07	1.66541e-07	4.76569e-08	0.0101002	*
Cellulase/cellobiase CelA1	1.18585e-06	2.14539e-07	2.53617e-06	9.98657e-07	3.7807e-07	1.48871e-07	0.0201333	*
Archaeal ADP-dependent phosphofructokinase/glucokinase	2.29177e-07	4.03505e-08	4.96445e-07	1.9243e-07	7.40057e-08	2.86858e-08	0.0207335	*
Endoglucanase Acf2	4.58354e-07	8.3143e-08	9.9289e-07	3.94222e-07	1.48011e-07	5.87671e-08	0.0218969	*
Thioredoxin-related protein	2.19094e-06	3.86545e-07	5.51656e-06	8.01519e-07	8.2236e-07	1.19483e-07	0.0351145	*
Dissimilatory sulfite reductase (desulfoviridin), alpha and beta subunits	4.48442e-07	1.49179e-06	1.11554e-06	3.17651e-06	1.66295e-07	4.73526e-07	0.0423309	*
Transcriptional regulator, predicted component of viral defense system	1.67411e-06	3.23493e-07	4.33787e-06	8.48987e-07	6.46651e-07	1.2656e-07	0.0459488	*
Benzoyl-CoA reductase/2-hydroxyglutaryl-CoA dehydratase subunit, BcrC/BadD/HgdB	8.12855e-07	3.4715e-06	1.97028e-06	8.5039e-06	2.93713e-07	1.26769e-06	0.0464705	*
1,6-Anhydro-N-acetylmuramate kinase	0.000318685	0.00029412	5.47338e-05	6.21852e-05	8.15924e-06	9.27002e-06	0.0498354	*
